# Supplementary material for: 1-(3-Mesityl-3-methyl­cyclo­butyl)-2-phenoxy­ethanone
Source: Acta Crystallogr Sect E Struct Rep Online. 2010 Feb 6;66(Pt 3):o523. doi: 10.1107/S1600536810003910 (PMC2983636; doi:10.1107/S1600536810003910)
Supplement: Supplementary file 2 [file e-66-0o523-Isup2.hkl]

#
# h,k,l, Fc-squared, Fo-squared, sigma(Fo-squared) and status flag
#
data_I
_shelx_title ' CK0404 in P-1, C.KIRILMIS, FIRAT UNIV., C22 H26 O2'
_shelx_refln_list_code          4
_shelx_F_calc_maximum       89.23
_exptl_crystal_F_000       348.00
_reflns_d_resolution_high  0.7800
 
loop_
 _symmetry_equiv_pos_as_xyz
 'x, y, z'
 '-x, -y, -z'
 
_cell_length_a     8.5884
_cell_length_b    10.1725
_cell_length_c    11.1018
_cell_angle_alpha  82.364
_cell_angle_beta   68.170
_cell_angle_gamma  86.235
 
_shelx_F_squared_multiplier     1.000
 
loop_
 _refln_index_h
 _refln_index_k
 _refln_index_l
 _refln_F_squared_calc
 _refln_F_squared_meas
 _refln_F_squared_sigma
 _refln_observed_status
   2   0   0     1857.30     1889.93     17.72 o
   3   0   0      187.87      197.88      2.60 o
   4   0   0       53.74       66.84      1.79 o
   5   0   0       87.97       81.85      2.10 o
   6   0   0      330.87      369.36      4.95 o
   7   0   0      438.05      419.56      7.18 o
   8   0   0       10.63       11.05      1.80 o
   9   0   0        5.67        6.62      2.21 o
  10   0   0        0.13       -0.02      2.97 o
 -10   1   0        5.50        0.56      3.44 o
  -9   1   0       74.55       73.61      3.16 o
  -8   1   0       13.72       18.80      2.28 o
  -7   1   0       47.42       58.18      2.49 o
  -6   1   0      309.51      294.50      4.34 o
  -5   1   0       55.09       57.03      1.82 o
  -4   1   0       10.81       10.10      2.35 o
  -3   1   0       81.42       84.13      1.54 o
  -2   1   0      273.35      267.38      3.75 o
   2   1   0      906.02      925.16      9.45 o
   3   1   0      104.46      112.38      1.81 o
   4   1   0        0.07        1.73      2.04 o
   5   1   0      147.97      123.74      2.47 o
   6   1   0      111.42      106.71      2.20 o
   7   1   0       10.06       12.87      1.92 o
   8   1   0        1.02       -1.28      2.07 o
   9   1   0        3.34        4.44      2.03 o
  10   1   0        0.07       -3.30      4.35 o
 -10   2   0        3.13        0.70      3.90 o
  -9   2   0        0.00       -2.58      2.58 o
  -8   2   0      432.51      433.61      6.34 o
  -7   2   0       63.20       66.43      2.58 o
  -6   2   0       19.37       16.23      1.78 o
  -5   2   0       12.65        5.03      1.47 o
  -4   2   0      183.37      187.77      3.66 o
  -3   2   0      177.50      183.93      3.63 o
  -2   2   0      275.31      253.14      3.07 o
   0   2   0     1686.71     1615.74     39.36 o
   1   2   0      478.27      536.24      6.06 o
   2   2   0      163.15      170.26      2.27 o
   3   2   0       77.80       73.04      1.39 o
   4   2   0        1.11        3.34      0.94 o
   5   2   0      459.29      454.46      5.25 o
   6   2   0      343.77      327.22      4.32 o
   7   2   0      854.00      839.17      9.14 o
   8   2   0       69.00       69.08      2.30 o
   9   2   0       73.80       71.43      4.30 o
  10   2   0        4.04        6.13      4.44 o
  -9   3   0       33.18       39.01      3.12 o
  -8   3   0       75.71       78.05      4.98 o
  -7   3   0      638.76      640.71      8.26 o
  -6   3   0       38.06       37.65      2.06 o
  -5   3   0        1.53        0.14      1.55 o
  -4   3   0      157.95      162.30      2.80 o
  -3   3   0        5.31       16.24      2.89 o
  -2   3   0      159.70      168.54      2.36 o
  -1   3   0        7.04        2.89      1.72 o
   0   3   0     1660.29     1646.32     14.27 o
   1   3   0       20.62       12.56      1.48 o
   2   3   0     1098.97     1132.79     11.19 o
   3   3   0       38.71       53.37      1.66 o
   4   3   0       17.64       21.97      1.94 o
   5   3   0      396.01      376.64      4.65 o
   6   3   0      380.72      361.92      4.77 o
   7   3   0       77.69       78.73      3.11 o
   8   3   0       37.11       39.98      2.71 o
   9   3   0       21.74       22.62      3.59 o
  -9   4   0      199.27      191.31      4.62 o
  -8   4   0       22.44       25.33      2.81 o
  -7   4   0       41.50       42.34      2.54 o
  -6   4   0       29.90       33.25      2.03 o
  -5   4   0       54.09       52.23      1.84 o
  -4   4   0        3.79        1.40      1.21 o
  -3   4   0       71.91       64.61      2.95 o
  -2   4   0      577.52      608.53      6.35 o
  -1   4   0      223.97      245.61      2.94 o
   0   4   0       49.57       48.94      1.31 o
   1   4   0       64.78       69.38      1.59 o
   2   4   0      239.70      244.18      4.07 o
   3   4   0        2.83        2.82      2.56 o
   4   4   0      199.34      189.38      3.28 o
   5   4   0       17.82       17.06      1.75 o
   6   4   0      765.52      757.60      9.55 o
   7   4   0      191.31      197.87      4.52 o
   8   4   0       40.47       42.40      2.61 o
   9   4   0        0.10        1.03      4.05 o
  -9   5   0        3.49        9.55      4.20 o
  -8   5   0      198.63      202.18      4.51 o
  -7   5   0        6.07        8.91      2.66 o
  -6   5   0      141.85      139.26      3.39 o
  -5   5   0       28.41       31.59      1.84 o
  -4   5   0      207.83      207.34      3.03 o
  -3   5   0      373.89      409.70      4.89 o
  -2   5   0       28.26       32.08      1.91 o
  -1   5   0      847.99      949.57      8.68 o
   0   5   0        5.22       12.88      2.91 o
   1   5   0      274.56      290.84      3.86 o
   2   5   0      204.15      196.42      3.08 o
   3   5   0      720.08      773.12      8.88 o
   4   5   0        4.57        7.77      4.38 o
   5   5   0      311.27      288.22      5.11 o
   6   5   0        1.31        4.66      2.44 o
   7   5   0       21.25       25.13      3.08 o
   8   5   0      105.98      100.46      6.54 o
   9   5   0       59.50       64.56      4.74 o
  -8   6   0       45.32       44.96      3.36 o
  -7   6   0       31.04       24.66      2.85 o
  -6   6   0        0.19       -2.05      2.05 o
  -5   6   0        6.98        7.49      2.18 o
  -4   6   0       24.69       23.28      4.33 o
  -3   6   0       40.40       45.27      2.15 o
  -2   6   0     1354.59     1391.82     14.15 o
  -1   6   0        0.34       -1.13      1.13 o
   0   6   0        0.83       -0.80      1.69 o
   1   6   0        0.00        1.58      1.36 o
   2   6   0      316.37      337.99      4.27 o
   3   6   0      426.37      456.67      5.97 o
   4   6   0        4.83        6.14      1.76 o
   5   6   0      434.28      455.13      6.23 o
   6   6   0       32.42       27.19      3.86 o
   7   6   0        0.21        3.19      2.54 o
   8   6   0       32.66       32.94      3.41 o
   9   6   0      159.36      146.98      6.27 o
  -8   7   0        3.25        5.42      3.47 o
  -7   7   0        0.57        3.44      2.36 o
  -6   7   0        3.93        7.44      1.74 o
  -5   7   0        2.74       -0.43      2.70 o
  -4   7   0       29.24       30.90      2.47 o
  -3   7   0      212.05      225.39      3.91 o
  -2   7   0        0.73        5.73      1.92 o
  -1   7   0       13.02       18.46      2.30 o
   0   7   0      630.08      626.93      6.91 o
   1   7   0       30.56       28.20      1.93 o
   2   7   0      173.73      179.75      3.36 o
   3   7   0       58.17       62.04      2.55 o
   4   7   0      183.86      193.41      3.57 o
   5   7   0       24.38       20.09      2.40 o
   6   7   0        4.03        5.58      1.74 o
   7   7   0       13.32       15.08      3.37 o
   8   7   0      132.95      133.46      5.33 o
  -7   8   0       52.04       52.73      3.30 o
  -6   8   0        0.08        7.55      3.27 o
  -5   8   0       28.64       21.11      2.88 o
  -4   8   0       18.16       18.14      2.90 o
  -3   8   0      673.13      661.59      8.17 o
  -2   8   0       54.02       58.74      1.96 o
  -1   8   0      154.29      148.80      3.28 o
   0   8   0      589.61      591.94      7.24 o
   1   8   0      331.78      341.03      5.02 o
   2   8   0       17.79       13.96      2.79 o
   3   8   0        3.16        5.59      2.07 o
   4   8   0      275.24      290.84      4.58 o
   5   8   0      105.82      108.84      3.48 o
   6   8   0      120.47      117.76      3.13 o
   7   8   0        3.48        6.78      7.22 o
   8   8   0       36.72       45.20      7.41 o
  -7   9   0        9.57       17.27      5.23 o
  -6   9   0       11.14       14.31      4.10 o
  -5   9   0       33.79       32.83      3.19 o
  -4   9   0      116.51      108.21      3.52 o
  -3   9   0        1.07        5.56      2.95 o
  -2   9   0        3.09        3.09      2.82 o
  -1   9   0      175.36      170.50      2.91 o
   0   9   0        0.63        3.51      2.41 o
   1   9   0      237.88      231.08      4.68 o
   2   9   0      122.00      122.56      3.47 o
   3   9   0        2.14       -0.90      2.44 o
   4   9   0       99.57      107.70      3.38 o
   5   9   0       28.79       25.35      2.54 o
   6   9   0        1.08        1.18      2.73 o
   7   9   0        1.09        1.64      4.44 o
  -6  10   0        0.38       -5.67      5.67 o
  -5  10   0       43.40       50.13      4.33 o
  -4  10   0        0.55        3.11      3.45 o
  -3  10   0      134.83      125.92      4.22 o
  -2  10   0       40.27       43.88      3.64 o
  -1  10   0       35.23       38.00      2.77 o
   0  10   0        3.47       -1.15      2.51 o
   1  10   0        1.38       -1.26      2.59 o
   2  10   0       53.51       53.10      3.15 o
   3  10   0       11.94       15.45      3.40 o
   4  10   0      104.04      100.29      3.59 o
   5  10   0        7.30       10.18      3.10 o
   6  10   0        0.11        0.79      4.80 o
  -5  11   0       21.55       14.19      7.21 o
  -4  11   0       19.60       18.93      4.37 o
  -3  11   0       59.60       60.69      4.19 o
  -2  11   0        9.89       20.51      4.03 o
  -1  11   0        5.49        5.87      2.44 o
   0  11   0       14.89       19.03      2.55 o
   1  11   0        3.46        6.85      3.54 o
   2  11   0        3.62        8.28      3.18 o
   3  11   0      125.80      117.81      3.90 o
   4  11   0        1.23        3.20      3.60 o
   5  11   0        3.01        4.81      6.63 o
  -3  12   0       17.36       23.06      7.31 o
  -2  12   0        3.31       -1.61      5.72 o
  -1  12   0       33.09       28.04      5.46 o
   0  12   0        2.73        1.81      3.79 o
   1  12   0        1.06       10.43      3.93 o
   2  12   0        0.00       -3.96      3.96 o
   3  12   0       57.82       54.98      5.42 o
  -3 -12   1       49.50       64.40      7.78 o
  -2 -12   1        2.69        7.39      4.24 o
  -1 -12   1        0.02        1.15      4.15 o
   0 -12   1       17.16       22.22      6.14 o
   1 -12   1      133.61      142.30      5.74 o
   2 -12   1       31.98       34.07      5.72 o
   3 -12   1       15.50       18.59      6.00 o
  -5 -11   1        0.13       -8.15      8.91 o
  -4 -11   1        2.81        6.17      8.19 o
  -3 -11   1       29.56       30.57      3.85 o
  -2 -11   1        8.44        8.34      3.54 o
  -1 -11   1       85.58       96.39      3.99 o
   0 -11   1        0.30        6.26      3.18 o
   1 -11   1        1.47        3.37      2.88 o
   2 -11   1       64.61       70.80      3.14 o
   3 -11   1       31.04       37.53      5.01 o
   4 -11   1       12.03        7.70      4.81 o
   5 -11   1       54.67       64.85      5.34 o
  -6 -10   1      120.68      118.97     23.73 o
  -5 -10   1        9.21       11.35      4.56 o
  -4 -10   1        6.79        0.43      2.90 o
  -3 -10   1       19.65       16.53      3.33 o
  -2 -10   1        2.52        3.20      2.86 o
  -1 -10   1        4.51        1.67      2.91 o
   0 -10   1      513.26      494.62      7.30 o
   1 -10   1       33.60       32.74      2.86 o
   2 -10   1       85.85       75.92      3.13 o
   3 -10   1        7.51        0.93      2.29 o
   4 -10   1       20.32       31.63      3.98 o
   5 -10   1        4.26        8.80      3.91 o
   6 -10   1        0.40        2.16      4.02 o
  -7  -9   1        1.06        1.80     10.01 o
  -6  -9   1       73.69       78.56      6.88 o
  -5  -9   1       16.52       18.57      2.98 o
  -4  -9   1        7.14        5.55      2.06 o
  -3  -9   1        8.87        7.86      2.65 o
  -2  -9   1       11.62       12.17      2.64 o
  -1  -9   1      309.49      291.51      4.86 o
   0  -9   1      166.26      162.97      3.25 o
   1  -9   1       16.48       16.16      2.49 o
   2  -9   1       51.75       49.83      2.56 o
   3  -9   1       14.99       16.51      2.20 o
   4  -9   1        1.00        2.46      2.82 o
   5  -9   1       35.79       36.47      3.58 o
   6  -9   1       28.06       29.28      3.80 o
   7  -9   1        0.00       -1.35      4.57 o
  -7  -8   1       13.42       18.23      4.62 o
  -6  -8   1       15.82       11.70      2.64 o
  -5  -8   1        1.79        1.76      1.98 o
  -4  -8   1       67.18       68.21      2.74 o
  -3  -8   1       11.85       12.37      2.10 o
  -2  -8   1      250.30      240.93      3.88 o
  -1  -8   1      707.28      723.03      8.59 o
   0  -8   1       91.22       98.56      2.47 o
   1  -8   1      827.48      832.48      9.45 o
   2  -8   1       51.85       53.48      2.71 o
   3  -8   1       16.27       13.12      4.19 o
   4  -8   1       44.44       45.92      2.05 o
   5  -8   1        1.35        1.03      2.59 o
   6  -8   1        0.04        3.60      3.34 o
   7  -8   1      220.61      212.41      5.68 o
   8  -8   1       26.07       16.36      5.90 o
  -8  -7   1       20.34       30.94      8.78 o
  -7  -7   1      107.22      121.16      6.31 o
  -6  -7   1       53.29       50.09      3.54 o
  -5  -7   1       94.90       92.90      2.47 o
  -4  -7   1       66.03       71.85      2.28 o
  -3  -7   1        8.02        8.29      3.13 o
  -2  -7   1       20.36       26.08      1.81 o
  -1  -7   1       82.01       78.44      2.38 o
   0  -7   1       11.97       14.84      2.39 o
   1  -7   1       48.88       40.50      2.21 o
   2  -7   1        0.01       -0.40      1.56 o
   3  -7   1        0.02        1.63      2.19 o
   4  -7   1        0.20        1.66      1.61 o
   5  -7   1      117.62      110.80      3.53 o
   6  -7   1        0.17       -0.08      2.00 o
   7  -7   1       27.23       28.06      2.21 o
   8  -7   1       16.42       10.84      3.18 o
  -8  -6   1       16.73       18.18      4.45 o
  -7  -6   1        1.75        0.99      3.08 o
  -6  -6   1       21.92       25.01      2.60 o
  -5  -6   1       44.69       48.97      2.40 o
  -4  -6   1       21.40       19.33      2.50 o
  -3  -6   1       84.68       78.38      4.47 o
  -2  -6   1      149.11      155.56      2.98 o
  -1  -6   1      310.62      318.57      4.01 o
   0  -6   1      874.05      862.62      9.36 o
   1  -6   1       18.33       16.96      1.61 o
   2  -6   1       19.95       14.61      1.56 o
   3  -6   1        1.84        0.86      2.60 o
   4  -6   1       10.01       10.15      1.72 o
   5  -6   1       27.10       32.89      2.22 o
   6  -6   1      170.92      167.68      3.13 o
   7  -6   1       16.60       15.35      2.28 o
   8  -6   1       16.01       21.92      5.38 o
   9  -6   1        8.17       10.22      6.08 o
  -9  -5   1      144.74      155.87     10.63 o
  -8  -5   1       85.39       93.52      4.29 o
  -7  -5   1      128.93      127.10      4.24 o
  -6  -5   1        0.04        0.30      4.02 o
  -5  -5   1        0.00        0.92      1.79 o
  -4  -5   1      168.75      179.94      3.14 o
  -3  -5   1      561.78      637.39      7.20 o
  -2  -5   1       61.55       74.85      3.08 o
  -1  -5   1      204.16      237.18      3.44 o
   0  -5   1      121.11      132.62      2.23 o
   1  -5   1       22.20       24.22      1.29 o
   2  -5   1      356.48      353.42      4.38 o
   3  -5   1      118.52      138.47      2.30 o
   4  -5   1      106.20      110.31      1.89 o
   5  -5   1       11.14       12.51      1.92 o
   6  -5   1       63.22       57.12      3.48 o
   7  -5   1        3.88        6.86      2.33 o
   8  -5   1       43.06       42.17      2.95 o
   9  -5   1        4.36        6.27      3.42 o
  -9  -4   1       28.43       33.19      4.65 o
  -8  -4   1       18.34       17.35      3.65 o
  -7  -4   1       25.05       29.07      3.19 o
  -6  -4   1        7.92       13.74      2.49 o
  -5  -4   1       10.68       13.47      2.57 o
  -4  -4   1      179.60      168.52      3.14 o
  -3  -4   1        6.32        8.43      2.07 o
  -2  -4   1      109.38      128.70      2.42 o
  -1  -4   1      260.19      292.86      3.75 o
   0  -4   1      143.73      144.22      2.08 o
   1  -4   1       38.67       47.46      1.86 o
   2  -4   1     1787.19     1872.54     18.31 o
   3  -4   1      577.45      584.51      6.32 o
   4  -4   1       69.53       71.38      1.92 o
   5  -4   1      892.89      901.81      9.52 o
   6  -4   1        6.85        9.23      2.86 o
   7  -4   1      267.03      256.84      4.15 o
   8  -4   1       39.77       41.50      3.00 o
   9  -4   1      125.10      121.07      4.29 o
  -9  -3   1        8.24       12.94      4.50 o
  -8  -3   1       37.27       41.71      3.50 o
  -7  -3   1        1.09       -2.42      2.87 o
  -6  -3   1       33.81       35.62      2.73 o
  -5  -3   1       92.76       99.04      3.07 o
  -4  -3   1       99.46       89.47      2.31 o
  -3  -3   1       22.18       18.74      2.92 o
  -2  -3   1        1.71       10.21      3.31 o
  -1  -3   1       43.99       54.21      1.92 o
   0  -3   1      314.67      287.82      3.11 o
   1  -3   1     1577.32     1642.68     14.93 o
   2  -3   1     3240.00     3286.56     30.89 o
   3  -3   1      250.67      270.42      3.25 o
   4  -3   1        0.02        0.54      1.31 o
   5  -3   1       51.57       52.70      2.27 o
   6  -3   1      463.83      441.49      5.32 o
   7  -3   1        1.45       -0.10      2.71 o
   8  -3   1        9.69       11.50      4.16 o
   9  -3   1       49.30       48.81      3.31 o
  10  -3   1       31.88       34.85      4.17 o
  -9  -2   1        0.08       -0.83      3.92 o
  -8  -2   1       16.97       17.17      4.21 o
  -7  -2   1        9.53        9.05      2.47 o
  -6  -2   1      289.40      284.00      5.07 o
  -5  -2   1       12.27       13.72      4.65 o
  -4  -2   1      766.81      774.34      9.75 o
  -3  -2   1      127.31      163.47      3.68 o
  -2  -2   1        3.02       -0.70      1.09 o
  -1  -2   1     1130.25     1145.68     12.21 o
   0  -2   1     1458.76     1467.34     15.61 o
   1  -2   1     1769.09     1743.34     15.54 o
   2  -2   1       11.32        0.83      0.82 o
   3  -2   1       96.29       86.76      1.74 o
   4  -2   1      204.27      197.47      2.70 o
   5  -2   1       19.86       26.97      1.57 o
   6  -2   1       12.77       13.52      2.57 o
   7  -2   1       19.39       21.13      2.26 o
   8  -2   1      138.56      148.69      3.45 o
   9  -2   1       29.70       30.87      2.69 o
  10  -2   1      237.38      234.26      5.39 o
  -9  -1   1        0.82       -2.84      3.88 o
  -8  -1   1       78.95       76.17      2.40 o
  -7  -1   1       70.61       67.92      3.51 o
  -6  -1   1       64.77       58.02      1.79 o
  -5  -1   1       86.48       87.79      2.53 o
  -4  -1   1      202.08      183.12      3.87 o
  -3  -1   1        0.14        4.29      1.60 o
  -2  -1   1      215.22      211.46      2.79 o
  -1  -1   1     1268.60     1202.57     20.26 o
   0  -1   1      126.02       57.99      2.09 o
   1  -1   1        0.23       -1.26      1.37 o
   2  -1   1        0.04        0.49      0.73 o
   3  -1   1      217.75      187.62      2.37 o
   4  -1   1     1027.89     1069.35      9.90 o
   5  -1   1       53.99       53.75      1.63 o
   6  -1   1       19.66       10.26      1.62 o
   7  -1   1       87.84       91.59      3.12 o
   8  -1   1      191.87      189.30      3.88 o
   9  -1   1      131.91      143.80      3.73 o
  10  -1   1       59.92       63.65      3.48 o
  -9   0   1        7.84        5.00      2.43 o
  -8   0   1      248.90      244.65      4.12 o
  -7   0   1      293.54      284.70      4.65 o
  -6   0   1      138.87      133.73      2.84 o
  -5   0   1      437.32      430.85      5.20 o
  -4   0   1      139.47      139.77      3.42 o
  -3   0   1       26.51       37.08      1.69 o
  -2   0   1     2233.79     2012.34     20.79 o
  -1   0   1      117.40      111.34      2.61 o
   2   0   1      534.83      534.32      4.87 o
   3   0   1      117.42      106.42      1.58 o
   4   0   1      406.48      380.02      4.31 o
   5   0   1        1.51        0.65      1.22 o
   6   0   1        8.72       13.28      3.46 o
   7   0   1      172.33      173.45      3.28 o
   8   0   1       51.33       53.05      2.78 o
   9   0   1        0.08       -2.25      2.25 o
  10   0   1        0.00        1.68      3.58 o
  -9   1   1       16.21       19.63      2.50 o
  -8   1   1      125.36      114.31      3.82 o
  -7   1   1       33.22       32.76      2.57 o
  -6   1   1      177.31      169.57      3.01 o
  -5   1   1      203.63      194.22      2.91 o
  -4   1   1       98.97       82.73      2.67 o
  -3   1   1      146.72      134.11      2.23 o
  -2   1   1       37.61       48.56      1.34 o
  -1   1   1     5429.27     5218.39     89.27 o
   1   1   1     2845.24      541.94      9.79 o
   2   1   1      623.30      628.69      5.68 o
   3   1   1      874.72      914.54      8.22 o
   4   1   1       68.37       87.40      2.50 o
   5   1   1      115.81      112.52      2.33 o
   6   1   1      270.84      289.55      5.06 o
   7   1   1      236.94      241.50      3.75 o
   8   1   1       54.05       51.87      2.22 o
   9   1   1        5.31        4.79      2.52 o
  10   1   1        0.01        0.30      3.39 o
  -9   2   1        5.53        4.56      2.82 o
  -8   2   1        8.90        9.83      2.54 o
  -7   2   1      220.46      212.31      3.75 o
  -6   2   1      111.52      114.14      3.80 o
  -5   2   1       79.54       84.67      2.35 o
  -4   2   1        2.59       -0.98      1.57 o
  -3   2   1      182.13      206.59      3.33 o
  -2   2   1        0.28       -0.99      0.99 o
  -1   2   1     1367.20     1351.90     14.01 o
   0   2   1     7962.36     7591.75     84.17 o
   1   2   1      691.13      747.19      8.02 o
   2   2   1      129.74      110.85      1.46 o
   3   2   1       26.02       21.30      1.59 o
   4   2   1        3.39        2.80      1.50 o
   5   2   1       70.75       78.45      2.19 o
   6   2   1      145.69      151.60      3.03 o
   7   2   1       12.12        6.36      2.00 o
   8   2   1       33.81       31.69      2.04 o
   9   2   1        9.36        8.18      2.55 o
  10   2   1        0.73        3.09      2.66 o
  -9   3   1       81.31       82.92      4.39 o
  -8   3   1        0.12        1.89      2.77 o
  -7   3   1      223.38      222.66      3.96 o
  -6   3   1       22.10       22.93      2.12 o
  -5   3   1        8.24        8.92      2.16 o
  -4   3   1      237.79      243.92      4.92 o
  -3   3   1     1250.19     1274.98     13.56 o
  -2   3   1        0.59        4.71      1.52 o
  -1   3   1     6846.20     7068.29     71.57 o
   0   3   1      245.63      229.37      2.48 o
   1   3   1       82.94       87.67      1.89 o
   2   3   1       66.73       62.06      2.20 o
   3   3   1       38.68       52.02      3.21 o
   4   3   1       80.57       89.02      2.13 o
   5   3   1       54.48       52.50      1.42 o
   6   3   1      814.33      769.98      7.83 o
   7   3   1        1.46        1.40      1.56 o
   8   3   1        1.55        1.86      1.70 o
   9   3   1        5.24       10.47      2.16 o
  10   3   1        5.59        9.15      4.54 o
  -9   4   1        1.70        0.99      3.44 o
  -8   4   1      366.86      350.81      5.51 o
  -7   4   1       64.59       64.25      3.52 o
  -6   4   1      242.45      241.01      3.97 o
  -5   4   1       77.27       69.25      2.29 o
  -4   4   1      564.49      560.84      6.29 o
  -3   4   1        9.93       10.99      1.73 o
  -2   4   1      515.29      522.64      6.27 o
  -1   4   1      388.16      414.43      5.58 o
   0   4   1     1297.75     1374.54     12.14 o
   1   4   1      307.50      318.85      4.22 o
   2   4   1      564.89      560.59      7.21 o
   3   4   1       10.58        8.99      1.35 o
   4   4   1        0.21       -2.33      2.33 o
   5   4   1      166.63      161.02      2.85 o
   6   4   1      270.33      273.29      5.70 o
   7   4   1      199.33      183.40      3.39 o
   8   4   1       51.48       58.49      2.72 o
   9   4   1        0.00        0.59      3.23 o
  10   4   1        0.70       -2.34      4.67 o
  -9   5   1        9.90       14.25      4.71 o
  -8   5   1       42.92       40.26      3.33 o
  -7   5   1       18.58       19.55      2.51 o
  -6   5   1       87.31       77.08      2.91 o
  -5   5   1       37.72       36.21      2.25 o
  -4   5   1       71.61       78.36      2.00 o
  -3   5   1        0.03       -1.59      1.59 o
  -2   5   1     1488.34     1521.41     16.42 o
  -1   5   1      117.83      138.40      2.36 o
   0   5   1        0.57        3.01      1.19 o
   1   5   1      337.98      363.19      4.97 o
   2   5   1      541.52      610.69      6.74 o
   3   5   1      232.65      221.47      4.48 o
   4   5   1      109.59       99.33      2.27 o
   5   5   1      491.83      488.56      6.32 o
   6   5   1      878.99      894.77      9.75 o
   7   5   1       36.86       39.59      1.81 o
   8   5   1      340.45      332.90      5.02 o
   9   5   1       13.72       16.32      3.50 o
  -8   6   1      119.42      117.62      6.73 o
  -7   6   1        0.02        0.82      2.31 o
  -6   6   1        0.05        1.34      1.76 o
  -5   6   1        8.57        6.09      2.18 o
  -4   6   1       78.10       68.87      2.16 o
  -3   6   1      137.74      135.56      2.99 o
  -2   6   1       89.30       85.83      2.38 o
  -1   6   1     1782.56     1808.14     16.99 o
   0   6   1       17.61        9.14      1.25 o
   1   6   1       46.15       47.99      2.11 o
   2   6   1       49.71       49.32      2.10 o
   3   6   1        4.81       -1.60      1.60 o
   4   6   1       10.58       12.95      2.15 o
   5   6   1       27.62       18.55      1.93 o
   6   6   1       57.09       50.84      2.05 o
   7   6   1       39.32       38.75      3.28 o
   8   6   1        0.62       -0.98      3.40 o
   9   6   1       31.22       41.19      4.17 o
  -8   7   1        4.48       18.54      6.16 o
  -7   7   1       24.74       30.14      2.35 o
  -6   7   1        3.97        4.54      2.18 o
  -5   7   1        0.03       -0.73      2.04 o
  -4   7   1        0.16       -1.94      1.94 o
  -3   7   1      810.13      784.45      9.00 o
  -2   7   1       25.16       20.99      2.00 o
  -1   7   1       63.19       62.31      1.56 o
   0   7   1       45.90       51.49      1.80 o
   1   7   1        1.59        0.93      2.02 o
   2   7   1       14.58       21.74      5.50 o
   3   7   1       49.57       50.87      2.18 o
   4   7   1       36.51       44.97      2.04 o
   5   7   1      647.94      641.91     12.01 o
   6   7   1        7.88       10.85      3.29 o
   7   7   1       18.49       16.59      2.05 o
   8   7   1       37.66       33.86      3.33 o
   9   7   1       41.13       41.19      5.07 o
  -7   8   1       70.48       68.10      4.56 o
  -6   8   1        0.55       -2.53      2.53 o
  -5   8   1        5.21        8.96      2.30 o
  -4   8   1       57.55       61.60      2.90 o
  -3   8   1       92.44       88.14      2.97 o
  -2   8   1     1820.69     1822.41     17.60 o
  -1   8   1      464.84      447.48      4.80 o
   0   8   1      312.94      299.94      4.22 o
   1   8   1      208.26      207.34      3.87 o
   2   8   1        4.06        7.16      2.27 o
   3   8   1       34.18       33.00      2.39 o
   4   8   1       92.04       88.45      2.82 o
   5   8   1        2.40       -0.49      2.42 o
   6   8   1      171.68      174.52      4.14 o
   7   8   1        0.33        0.21      2.42 o
   8   8   1        6.33        3.88      3.88 o
  -6   9   1       13.18       15.25      5.51 o
  -5   9   1        8.93       13.54      3.29 o
  -4   9   1      174.37      150.26      3.85 o
  -3   9   1       34.93       40.81      3.48 o
  -2   9   1       81.42       79.06      2.70 o
  -1   9   1      115.79      112.00      2.71 o
   0   9   1      236.65      243.39      4.02 o
   1   9   1        3.98        5.65      2.05 o
   2   9   1      210.76      211.69      4.13 o
   3   9   1        2.46        5.24      2.19 o
   4   9   1      652.47      656.77      7.65 o
   5   9   1       42.41       41.43      2.97 o
   6   9   1       38.96       35.80      5.18 o
   7   9   1        2.75        8.48      4.38 o
  -6  10   1        9.14       10.92      6.18 o
  -5  10   1        2.24        5.69      6.57 o
  -4  10   1      107.68      100.16      3.86 o
  -3  10   1      303.30      272.08      5.46 o
  -2  10   1      393.14      369.45      6.18 o
  -1  10   1      109.25       97.88      2.93 o
   0  10   1       15.54       20.00      2.69 o
   1  10   1       12.42       15.22      2.51 o
   2  10   1       33.49       37.71      3.16 o
   3  10   1      376.15      369.72      5.51 o
   4  10   1        4.60        3.51      2.79 o
   5  10   1      432.05      395.32      5.91 o
   6  10   1        3.85        8.73      2.92 o
  -5  11   1        3.23        9.82      7.16 o
  -4  11   1      211.78      184.27      5.74 o
  -3  11   1        1.07        1.99      4.07 o
  -2  11   1        0.04        4.25      3.19 o
  -1  11   1        8.10        8.80      3.09 o
   0  11   1       13.81       16.79      3.41 o
   1  11   1        5.16        2.36      3.24 o
   2  11   1        4.72        2.50      3.21 o
   3  11   1      215.52      204.90      4.52 o
   4  11   1       76.74       82.05      3.94 o
   5  11   1        1.71        2.80      4.98 o
  -3  12   1      108.48      102.74      9.46 o
  -2  12   1        0.89       -3.21      5.80 o
  -1  12   1       19.54       26.38      7.47 o
   0  12   1       28.99       29.31      4.01 o
   1  12   1       45.69       59.23      3.63 o
   2  12   1      133.05      125.38      5.22 o
   3  12   1        0.09        4.61      4.81 o
   4  12   1      212.69      199.61      7.50 o
   0  13   1       20.14       29.70      8.41 o
  -2 -12   2        0.08        4.14      8.05 o
  -1 -12   2       10.83        5.18      4.19 o
   0 -12   2       67.32       70.20      4.77 o
   1 -12   2       51.61       55.58      9.83 o
   2 -12   2       27.35       35.75      4.94 o
   3 -12   2        0.01        1.41      6.28 o
  -4 -11   2       81.65       79.25     10.23 o
  -3 -11   2       15.40       13.67      5.31 o
  -2 -11   2        3.61        6.28      3.50 o
  -1 -11   2        3.52        5.36      3.06 o
   0 -11   2       56.29       63.19      3.76 o
   1 -11   2        2.82        4.27      3.14 o
   2 -11   2       48.17       53.40      4.72 o
   3 -11   2        7.55        2.63      3.55 o
   4 -11   2        0.48        3.60      5.32 o
   5 -11   2        2.35        6.47      6.05 o
  -5 -10   2        0.37        7.00      6.29 o
  -4 -10   2        2.43        8.88      3.74 o
  -3 -10   2       16.20       17.79      4.66 o
  -2 -10   2        1.22       -0.29      2.72 o
  -1 -10   2        7.54        8.16      2.91 o
   0 -10   2       21.25       21.52      3.75 o
   1 -10   2      129.93      125.48      3.38 o
   2 -10   2       53.27       52.32      3.37 o
   3 -10   2       41.44       44.06      2.77 o
   4 -10   2       37.46       36.75      2.46 o
   5 -10   2        1.00        3.07      3.98 o
   6 -10   2        7.24       15.22      5.25 o
  -6  -9   2        2.09        1.83      6.17 o
  -5  -9   2       32.18       33.47      5.75 o
  -4  -9   2        4.60        2.19      3.07 o
  -3  -9   2        0.28        3.12      2.75 o
  -2  -9   2       14.08       12.29      2.24 o
  -1  -9   2      157.59      169.07      4.26 o
   0  -9   2       31.49       23.90      2.94 o
   1  -9   2        7.25       10.76      2.35 o
   2  -9   2       25.14       20.24      2.52 o
   3  -9   2       84.58       79.21      2.94 o
   4  -9   2       55.62       49.64      2.85 o
   5  -9   2        0.15        1.09      2.38 o
   6  -9   2       83.48       87.26      4.15 o
   7  -9   2        2.98       -2.74      5.31 o
  -7  -8   2      104.25      129.58     11.22 o
  -6  -8   2        4.29        7.99      5.77 o
  -5  -8   2       21.37       25.57      5.27 o
  -4  -8   2       49.83       52.59      2.87 o
  -3  -8   2        0.62        2.03      3.54 o
  -2  -8   2      145.03      133.24      3.13 o
  -1  -8   2      769.05      749.68      8.87 o
   0  -8   2      201.45      214.31      3.79 o
   1  -8   2       70.19       76.23      2.85 o
   2  -8   2       49.46       46.11      2.42 o
   3  -8   2       37.56       41.42      2.28 o
   4  -8   2      114.93      105.75      3.03 o
   5  -8   2        2.13        4.64      3.17 o
   6  -8   2       30.41       30.04      3.10 o
   7  -8   2       55.13       59.87      4.04 o
   8  -8   2       17.03       10.62      5.80 o
  -7  -7   2       12.78       25.88      5.54 o
  -6  -7   2        2.79        2.73      2.39 o
  -5  -7   2        3.10        4.51      1.87 o
  -4  -7   2        7.99        8.91      1.52 o
  -3  -7   2       92.22       96.74      4.23 o
  -2  -7   2      271.30      283.38      4.69 o
  -1  -7   2      171.33      148.89      3.00 o
   0  -7   2       29.80       25.34      2.17 o
   1  -7   2      100.34       96.83      3.80 o
   2  -7   2       46.24       41.50      2.28 o
   3  -7   2       42.10       42.17      2.19 o
   4  -7   2        3.14        4.27      1.74 o
   5  -7   2       99.89       90.95      2.61 o
   6  -7   2      102.88      105.78      3.16 o
   7  -7   2        0.07       -2.05      2.54 o
   8  -7   2       72.45       83.80      3.39 o
  -8  -6   2      117.11      127.28      8.73 o
  -7  -6   2        0.04        0.36      3.59 o
  -6  -6   2       20.58       18.74      2.85 o
  -5  -6   2       17.34       22.27      4.61 o
  -4  -6   2       90.53       94.35      2.31 o
  -3  -6   2        6.54        7.15      1.62 o
  -2  -6   2       15.45       12.23      1.90 o
  -1  -6   2      162.02      170.23      3.23 o
   0  -6   2       13.66       10.15      1.82 o
   1  -6   2       35.22       36.45      1.89 o
   2  -6   2        0.25        0.06      1.66 o
   3  -6   2       13.63       18.30      2.06 o
   4  -6   2       49.35       55.57      2.21 o
   5  -6   2        0.19        2.24      1.72 o
   6  -6   2       15.48       18.94      2.92 o
   7  -6   2      103.60       96.28      4.30 o
   8  -6   2        6.83        4.14      2.65 o
   9  -6   2       15.24       23.50      5.23 o
  -8  -5   2        2.78       -3.76      3.76 o
  -7  -5   2        0.00        6.69      4.07 o
  -6  -5   2       20.67       22.03      2.97 o
  -5  -5   2      115.86      116.90      5.95 o
  -4  -5   2      284.41      300.93      5.75 o
  -3  -5   2      173.12      189.58      2.55 o
  -2  -5   2      699.98      725.40      9.63 o
  -1  -5   2       20.39       16.81      2.25 o
   0  -5   2      280.07      304.59      3.68 o
   1  -5   2        3.59        2.30      1.45 o
   2  -5   2        3.54       -0.76      1.49 o
   3  -5   2       23.17       17.90      1.46 o
   4  -5   2       37.73       44.63      2.44 o
   5  -5   2       16.32       14.05      1.79 o
   6  -5   2       37.06       35.69      1.81 o
   7  -5   2       60.24       64.27      2.26 o
   8  -5   2        0.00        3.11      2.57 o
   9  -5   2        1.53        3.46      3.58 o
  -9  -4   2       37.07       55.87      7.07 o
  -8  -4   2        0.21        2.32      3.99 o
  -7  -4   2       38.33       42.62      3.38 o
  -6  -4   2       58.16       60.59      2.85 o
  -5  -4   2        9.97       17.83      3.00 o
  -4  -4   2       41.53       44.55      2.01 o
  -3  -4   2      118.27       94.12      2.27 o
  -2  -4   2      415.08      464.47      6.63 o
  -1  -4   2     1156.00     1213.15     14.59 o
   0  -4   2       65.33       86.03      2.98 o
   1  -4   2       18.18       23.20      1.20 o
   2  -4   2      405.52      432.17      5.01 o
   3  -4   2       13.40       13.14      2.83 o
   4  -4   2       12.42        7.88      1.90 o
   5  -4   2        0.22        1.55      1.97 o
   6  -4   2       64.03       58.75      2.41 o
   7  -4   2        0.51        2.73      1.45 o
   8  -4   2        0.04        3.82      2.63 o
   9  -4   2        6.31       -1.49      3.11 o
  10  -4   2        6.58        6.03      4.73 o
  -9  -3   2        0.04        5.49      6.66 o
  -8  -3   2        9.53       15.51      3.13 o
  -7  -3   2      104.82       98.38      3.97 o
  -6  -3   2        5.30        9.27      2.88 o
  -5  -3   2        0.02       -2.17      2.17 o
  -4  -3   2       10.97        8.64      3.01 o
  -3  -3   2      691.62      715.51      8.40 o
  -2  -3   2      541.20      562.85      6.00 o
  -1  -3   2     1185.51     1233.35     14.59 o
   0  -3   2       15.69       11.17      1.40 o
   1  -3   2      512.15      517.75      4.91 o
   2  -3   2       50.59       60.77      1.51 o
   3  -3   2       34.85       47.11      1.91 o
   4  -3   2      416.38      449.75      5.41 o
   5  -3   2      187.36      189.75      2.57 o
   6  -3   2      577.94      550.52      8.71 o
   7  -3   2       26.10       25.67      2.00 o
   8  -3   2       34.61       38.20      2.78 o
   9  -3   2       94.46       98.40      3.72 o
  10  -3   2        1.48        1.58      3.95 o
  -9  -2   2      153.60      157.23      6.97 o
  -8  -2   2       56.16       50.34      4.40 o
  -7  -2   2       41.31       38.42      2.67 o
  -6  -2   2       25.00       26.41      3.50 o
  -5  -2   2        0.15        3.09      2.60 o
  -4  -2   2       60.03       61.95      3.10 o
  -3  -2   2       52.80       39.74      2.02 o
  -2  -2   2     2322.46     2423.28     25.22 o
  -1  -2   2      865.79      928.13      9.86 o
   0  -2   2     2316.27     2299.03     23.19 o
   1  -2   2      137.73      119.27      2.15 o
   2  -2   2     1175.58     1153.24     11.00 o
   3  -2   2      284.12      314.14      3.54 o
   4  -2   2       80.96       72.90      2.19 o
   5  -2   2       43.00       43.20      2.09 o
   6  -2   2      156.94      164.90      3.00 o
   7  -2   2      194.00      180.18      3.42 o
   8  -2   2      212.34      209.47      4.08 o
   9  -2   2       12.65       13.32      3.07 o
  10  -2   2        1.14       -0.33      3.38 o
  -9  -1   2        1.93        4.17      4.55 o
  -8  -1   2       13.96       20.17      3.66 o
  -7  -1   2       69.15       62.18      3.51 o
  -6  -1   2       59.64       57.82      3.34 o
  -5  -1   2        6.27        6.71      4.30 o
  -4  -1   2       97.87      110.55      2.90 o
  -3  -1   2      409.39      423.84      5.81 o
  -2  -1   2       17.64       24.72      1.03 o
  -1  -1   2     4929.46     4744.10     53.18 o
   0  -1   2      772.24      741.74      7.64 o
   1  -1   2        0.03       10.29      2.24 o
   2  -1   2      100.14       87.86      1.28 o
   3  -1   2      245.71      237.33      2.60 o
   4  -1   2     2645.88     2769.19     24.49 o
   5  -1   2      150.93      157.39      2.58 o
   6  -1   2       42.46       46.35      2.59 o
   7  -1   2      146.16      148.90      3.69 o
   8  -1   2        0.09       -0.73      2.12 o
   9  -1   2        7.67       15.36      2.76 o
  10  -1   2       92.34       91.39      4.18 o
  -9   0   2       28.64       28.60      4.45 o
  -8   0   2       17.43       12.73      2.88 o
  -7   0   2        0.04        0.21      1.27 o
  -6   0   2      175.56      158.24      2.74 o
  -5   0   2       10.20        9.46      1.36 o
  -4   0   2        2.14        4.38      1.69 o
  -3   0   2     1209.86     1365.46     13.49 o
  -2   0   2     3122.12     3058.00     31.30 o
   0   0   2      175.88      188.79      3.10 o
   1   0   2      782.93      726.66     12.84 o
   2   0   2      518.74      497.85      5.15 o
   3   0   2      764.11      788.25      7.16 o
   4   0   2      154.18      165.49      2.46 o
   5   0   2     2432.80     2585.82     24.69 o
   6   0   2       38.59       35.93      1.65 o
   7   0   2        3.11        3.79      2.08 o
   8   0   2        1.69        4.40      2.79 o
   9   0   2       13.54       16.42      4.07 o
  10   0   2       31.61       33.74      2.95 o
  -9   1   2        4.95        4.89      3.04 o
  -8   1   2      101.33      101.60      3.67 o
  -7   1   2        1.05       -0.99      2.17 o
  -6   1   2       16.93       14.86      1.43 o
  -5   1   2       10.68       16.30      1.49 o
  -4   1   2       11.75       14.41      1.41 o
  -3   1   2       60.40       80.00      2.80 o
  -2   1   2     1697.65     1573.35     17.93 o
  -1   1   2      633.25      612.26      6.45 o
   0   1   2       17.51       31.07      1.47 o
   1   1   2       34.69       56.34      1.73 o
   2   1   2     2161.49     2158.49     18.53 o
   3   1   2      538.03      551.51      5.64 o
   4   1   2       12.63       20.83      2.17 o
   5   1   2        0.14       -1.53      1.53 o
   6   1   2       11.87        6.18      1.36 o
   7   1   2      330.07      350.76      4.72 o
   8   1   2       69.65       68.95      2.40 o
   9   1   2        1.88        4.86      2.26 o
  10   1   2        0.44        1.01      2.63 o
  -9   2   2       13.28       14.99      3.19 o
  -8   2   2      156.98      151.87      3.76 o
  -7   2   2      161.39      152.26      3.26 o
  -6   2   2        8.43        9.65      1.82 o
  -5   2   2       50.70       46.39      1.96 o
  -4   2   2      113.75      125.98      2.30 o
  -3   2   2      885.86      890.07      9.03 o
  -2   2   2      817.61      779.77      7.84 o
  -1   2   2      120.41      112.16      2.67 o
   0   2   2      683.93      666.88      6.12 o
   1   2   2      587.96      561.80      4.67 o
   2   2   2      179.20      168.88      1.99 o
   3   2   2       19.59       17.11      1.38 o
   4   2   2     1119.44     1173.45     10.60 o
   5   2   2        7.49        2.61      1.12 o
   6   2   2      151.77      149.28      2.44 o
   7   2   2       10.52       12.22      1.77 o
   8   2   2       82.74       83.54      2.84 o
   9   2   2        0.73        1.60      2.38 o
  10   2   2       14.92       15.86      2.58 o
  -9   3   2       13.54       12.56      3.93 o
  -8   3   2        6.07        2.72      2.72 o
  -7   3   2        2.03       -1.00      2.38 o
  -6   3   2       16.83       14.41      2.01 o
  -5   3   2      376.75      358.27      4.63 o
  -4   3   2      153.70      151.00      2.53 o
  -3   3   2       29.52       33.29      1.59 o
  -2   3   2       74.63       92.81      2.23 o
  -1   3   2      440.97      514.57      5.92 o
   0   3   2       94.28       92.13      1.24 o
   1   3   2      948.13      956.04      8.35 o
   2   3   2      381.43      409.65      4.27 o
   3   3   2       31.07       42.26      1.74 o
   4   3   2      362.64      406.07      4.18 o
   5   3   2        1.78        3.76      1.27 o
   6   3   2       36.33       42.04      1.50 o
   7   3   2       16.15       17.90      1.75 o
   8   3   2        0.01       -1.88      1.88 o
   9   3   2       12.88       10.18      2.24 o
  10   3   2       33.22       35.38      4.84 o
  -9   4   2       15.22       18.41      3.92 o
  -8   4   2        8.04        8.76      2.86 o
  -7   4   2       10.35        7.98      2.31 o
  -6   4   2        0.35       -1.94      2.44 o
  -5   4   2       93.12       90.62      3.65 o
  -4   4   2      105.04       98.36      2.56 o
  -3   4   2        0.77       -0.95      0.95 o
  -2   4   2      665.38      682.39      7.94 o
  -1   4   2        2.40       17.40      2.05 o
   0   4   2     2607.33     2807.42     25.17 o
   1   4   2       88.70       88.45      1.61 o
   2   4   2      291.40      308.94      3.46 o
   3   4   2      968.94     1135.71     13.38 o
   4   4   2        2.26        2.52      1.27 o
   5   4   2       25.76       27.62      1.23 o
   6   4   2       14.83       14.42      2.03 o
   7   4   2       43.19       43.49      2.09 o
   8   4   2        1.34        1.86      2.65 o
   9   4   2      132.25      132.91      4.57 o
  10   4   2        1.29        4.68      4.48 o
  -8   5   2        6.40        5.33      3.37 o
  -7   5   2       42.53       40.82      4.35 o
  -6   5   2       43.44       41.67      2.11 o
  -5   5   2      345.21      345.56      4.76 o
  -4   5   2       92.48      100.24      2.64 o
  -3   5   2        2.87        1.39      2.64 o
  -2   5   2        0.42       -1.72      1.72 o
  -1   5   2      532.13      587.89      6.12 o
   0   5   2      537.23      526.63      5.50 o
   1   5   2      143.63      155.53      2.44 o
   2   5   2      126.57      148.09      2.43 o
   3   5   2        0.45        1.22      2.14 o
   4   5   2       67.49       67.77      2.22 o
   5   5   2        3.58        2.22      1.43 o
   6   5   2       49.52       43.50      2.60 o
   7   5   2      140.91      142.43      2.83 o
   8   5   2      393.11      383.03      5.23 o
   9   5   2        1.22        1.64      3.90 o
  10   5   2        0.23       -2.69      5.01 o
  -8   6   2       39.93       33.34      3.97 o
  -7   6   2       21.43       20.09      2.11 o
  -6   6   2        0.89        0.75      1.51 o
  -5   6   2      112.36      107.83      3.99 o
  -4   6   2       30.14       28.60      3.71 o
  -3   6   2      114.32      116.44      3.37 o
  -2   6   2      140.43      142.90      2.73 o
  -1   6   2       28.44       34.03      1.90 o
   0   6   2      237.49      227.43      3.00 o
   1   6   2      662.38      689.77      7.22 o
   2   6   2      592.20      627.72      6.58 o
   3   6   2       41.14       39.32      1.67 o
   4   6   2       21.41       34.35      4.21 o
   5   6   2      208.49      196.79      3.83 o
   6   6   2        3.80        3.17      2.11 o
   7   6   2      340.64      348.91      4.69 o
   8   6   2      519.92      513.51      6.78 o
   9   6   2       16.56       18.12      4.90 o
  -7   7   2        1.77       -0.23      5.09 o
  -6   7   2       32.60       25.09      4.10 o
  -5   7   2       55.21       57.75      2.98 o
  -4   7   2        1.24        2.11      2.99 o
  -3   7   2       16.37       15.49      3.09 o
  -2   7   2      264.81      267.35      4.19 o
  -1   7   2       37.14       36.40      1.86 o
   0   7   2      286.64      275.69      3.53 o
   1   7   2       55.94       62.20      2.35 o
   2   7   2      359.26      369.19      4.59 o
   3   7   2       35.29       34.79      1.94 o
   4   7   2       69.14       71.04      2.17 o
   5   7   2      176.86      153.39      3.71 o
   6   7   2       46.87       46.85      2.54 o
   7   7   2      345.16      343.76      5.46 o
   8   7   2       23.32       24.44      3.77 o
   9   7   2        7.07        9.03      4.74 o
  -7   8   2       31.19       27.59      6.86 o
  -6   8   2       45.01       31.94      5.26 o
  -5   8   2        3.80        4.37      4.19 o
  -4   8   2       70.55       72.49      3.61 o
  -3   8   2        4.33        4.53      2.12 o
  -2   8   2      106.21      115.97      2.98 o
  -1   8   2      203.24      198.84      3.35 o
   0   8   2      178.94      167.71      2.70 o
   1   8   2       40.35       42.28      3.23 o
   2   8   2       59.84       54.47      2.26 o
   3   8   2        4.90        9.98      2.44 o
   4   8   2       55.18       49.27      2.29 o
   5   8   2      241.57      233.37      3.94 o
   6   8   2       91.79       79.38      3.54 o
   7   8   2        0.46        0.44      2.69 o
   8   8   2       23.16       25.26      5.32 o
  -6   9   2        0.00       -2.91      5.95 o
  -5   9   2        0.00       -1.73      3.09 o
  -4   9   2       53.94       51.77      3.71 o
  -3   9   2      397.50      374.84      7.24 o
  -2   9   2        0.22        2.94      2.31 o
  -1   9   2       14.41       12.58      2.70 o
   0   9   2       55.20       53.94      1.90 o
   1   9   2      274.31      283.48      5.27 o
   2   9   2       30.96       30.62      2.54 o
   3   9   2        0.23        2.05      2.17 o
   4   9   2       41.52       38.56      2.71 o
   5   9   2      151.91      144.52      3.41 o
   6   9   2      149.44      146.77      3.40 o
   7   9   2        7.89       11.19      3.94 o
   8   9   2        3.04        2.41      5.51 o
  -5  10   2        1.65        4.85      5.39 o
  -4  10   2       40.55       35.63      3.56 o
  -3  10   2       34.41       34.51      2.94 o
  -2  10   2       90.01       90.15      3.44 o
  -1  10   2       20.89       21.71      2.72 o
   0  10   2       53.36       47.58      2.00 o
   1  10   2        4.59        1.06      2.44 o
   2  10   2       13.42       10.54      2.44 o
   3  10   2       45.07       46.54      2.49 o
   4  10   2       29.66       34.23      2.66 o
   5  10   2       10.03        8.19      2.85 o
   6  10   2        6.14        3.09      3.04 o
   7  10   2        6.94        4.65      4.20 o
  -4  11   2        2.55        4.17      7.15 o
  -3  11   2      343.30      325.60      7.99 o
  -2  11   2       57.55       65.36      4.31 o
  -1  11   2        1.97        5.39      3.95 o
   0  11   2        2.76        6.28      3.25 o
   1  11   2        8.50        5.31      2.55 o
   2  11   2        9.25       14.89      2.60 o
   3  11   2        0.22        0.35      2.79 o
   4  11   2      230.88      205.91      4.46 o
   5  11   2       12.42       11.99      3.57 o
   6  11   2       10.64        3.94      4.66 o
  -3  12   2       65.18       59.91      8.17 o
  -2  12   2       15.42       15.95      6.76 o
  -1  12   2       34.17       35.41      7.04 o
   0  12   2       68.32       60.00      5.74 o
   1  12   2       24.29       26.02      3.38 o
   2  12   2       16.43       16.77      3.51 o
   3  12   2      134.02      119.31      4.39 o
   4  12   2       14.35       20.00      3.94 o
   0  13   2        3.79        7.00     11.93 o
   1  13   2        3.50        2.27      6.27 o
  -1 -12   3        1.03        0.13      7.36 o
   0 -12   3       16.48       17.39      6.58 o
   1 -12   3       13.11       14.79      5.75 o
   2 -12   3       36.05       38.64      8.72 o
  -3 -11   3       41.51       42.15      4.75 o
  -2 -11   3        1.06        4.77      5.37 o
  -1 -11   3       25.19       27.12      3.31 o
   0 -11   3       21.33       15.72      3.84 o
   1 -11   3       31.81       51.11      3.73 o
   2 -11   3        6.06       11.93      3.47 o
   3 -11   3        4.94        4.89      4.16 o
   4 -11   3       80.80       95.08      6.22 o
   5 -11   3        9.75       16.43      9.30 o
  -4 -10   3        8.69        7.27      3.57 o
  -3 -10   3        1.91       -0.18      4.72 o
  -2 -10   3       14.61       19.73      3.64 o
  -1 -10   3      203.68      204.37      4.75 o
   0 -10   3       12.62       17.05      3.01 o
   1 -10   3        0.68        4.26      3.24 o
   2 -10   3        3.98        6.33      3.01 o
   3 -10   3        6.61        7.75      3.16 o
   4 -10   3       13.23       11.93      3.17 o
   5 -10   3        5.72        6.41      3.65 o
   6 -10   3        3.71       -4.54      4.54 o
  -5  -9   3        6.49       11.13      8.34 o
  -4  -9   3        0.28       -1.07      4.08 o
  -3  -9   3       12.26       19.59      5.67 o
  -2  -9   3      294.29      263.74      5.95 o
  -1  -9   3      169.65      168.36      6.36 o
   0  -9   3      113.93      115.00      3.35 o
   1  -9   3       10.52        8.51      2.70 o
   2  -9   3       13.77       10.01      3.17 o
   3  -9   3        5.82       -2.08      3.16 o
   4  -9   3       76.05       76.93      3.61 o
   5  -9   3        2.12        1.26      2.57 o
   6  -9   3        7.54        3.77      2.46 o
   7  -9   3       24.33       11.91      5.20 o
  -6  -8   3        0.44       -4.59      6.55 o
  -5  -8   3        9.62        4.27      4.78 o
  -4  -8   3        0.00       -0.11      1.87 o
  -3  -8   3        0.05       -1.57      2.06 o
  -2  -8   3      117.37      120.15      4.50 o
  -1  -8   3       23.20       22.26      2.57 o
   0  -8   3      159.03      152.52      2.86 o
   1  -8   3       34.82       36.30      2.41 o
   2  -8   3       24.36       23.78      2.74 o
   3  -8   3       66.93       65.39      3.75 o
   4  -8   3        0.52        2.73      2.28 o
   5  -8   3        2.92        2.12      2.25 o
   6  -8   3      108.48      109.91      3.28 o
   7  -8   3       13.36       13.04      3.60 o
   8  -8   3        0.46       -2.09      4.54 o
  -7  -7   3        7.35        4.24      7.71 o
  -6  -7   3       22.74       18.14      5.88 o
  -5  -7   3       28.47       30.58      6.64 o
  -4  -7   3       19.45       28.73      6.25 o
  -3  -7   3       38.13       43.13      3.68 o
  -2  -7   3        0.26        0.31      2.51 o
  -1  -7   3      130.59      141.91      2.85 o
   0  -7   3      135.08      136.80      2.58 o
   1  -7   3        2.39        4.24      3.25 o
   2  -7   3        2.54        2.95      1.93 o
   3  -7   3        0.00        0.86      2.05 o
   4  -7   3       40.90       47.53      3.02 o
   5  -7   3        4.00        3.65      2.43 o
   6  -7   3       58.85       59.30      2.79 o
   7  -7   3        9.57        4.52      2.63 o
   8  -7   3      113.59      111.39      3.85 o
  -7  -6   3        0.02       -2.04      4.88 o
  -6  -6   3        3.40        5.46      2.61 o
  -5  -6   3        7.28        8.78      4.15 o
  -4  -6   3      122.52      118.36      4.50 o
  -3  -6   3        0.28       -0.15      1.57 o
  -2  -6   3      109.91      103.98      3.77 o
  -1  -6   3      343.13      322.42      5.55 o
   0  -6   3       22.21       24.98      1.38 o
   1  -6   3        2.01        2.47      1.18 o
   2  -6   3        5.28        3.67      1.68 o
   3  -6   3        6.77        6.81      1.63 o
   4  -6   3       63.58       54.45      2.69 o
   5  -6   3       80.64       77.50      3.39 o
   6  -6   3       23.19       30.66      2.39 o
   7  -6   3        6.05        7.94      2.57 o
   8  -6   3        0.73        2.25      2.52 o
   9  -6   3        0.97        1.26      3.78 o
  -8  -5   3       37.17       47.03     10.62 o
  -7  -5   3       16.78       15.99      3.96 o
  -6  -5   3       47.52       53.39      3.15 o
  -5  -5   3       27.39       25.41      2.27 o
  -4  -5   3       73.30       77.38      3.68 o
  -3  -5   3       98.85      110.08      5.45 o
  -2  -5   3       12.82       10.50      2.25 o
  -1  -5   3       25.35       16.86      3.44 o
   0  -5   3      161.95      156.41      3.19 o
   1  -5   3       20.74       24.23      1.30 o
   2  -5   3      444.12      485.66      6.18 o
   3  -5   3       55.99       48.53      1.81 o
   4  -5   3       43.59       48.83      2.36 o
   5  -5   3        0.38        0.46      1.87 o
   6  -5   3       81.22       83.28      2.69 o
   7  -5   3       13.40        8.25      2.70 o
   8  -5   3        7.71        9.34      2.41 o
   9  -5   3        2.66        3.81      3.93 o
  -8  -4   3        7.94       19.48      5.17 o
  -7  -4   3       34.68       46.77      3.79 o
  -6  -4   3       65.49       69.72      4.00 o
  -5  -4   3       97.51       88.80      3.10 o
  -4  -4   3        1.93        3.10      1.76 o
  -3  -4   3        1.43       -2.63      3.42 o
  -2  -4   3      169.83      169.88      2.92 o
  -1  -4   3      227.34      252.94      3.73 o
   0  -4   3      322.61      317.83      3.92 o
   1  -4   3      912.65      945.63      9.19 o
   2  -4   3      127.55      142.66      2.97 o
   3  -4   3        0.45       -1.17      1.21 o
   4  -4   3       70.35       72.60      2.73 o
   5  -4   3      132.84      134.96      2.86 o
   6  -4   3      199.18      194.49      3.51 o
   7  -4   3      141.53      147.57      3.32 o
   8  -4   3       69.83       70.54      4.25 o
   9  -4   3        2.77        5.29      3.47 o
  10  -4   3      112.32      118.05      5.66 o
  -8  -3   3        2.64        3.77      4.01 o
  -7  -3   3       68.52       61.55      4.07 o
  -6  -3   3        7.54        7.23      3.59 o
  -5  -3   3       17.49       19.44      3.46 o
  -4  -3   3        3.30        8.18      1.73 o
  -3  -3   3       27.98       30.60      1.55 o
  -2  -3   3      181.88      230.87      3.39 o
  -1  -3   3       34.21       58.84      3.49 o
   0  -3   3      194.40      201.35      3.30 o
   1  -3   3     1681.99     1675.65     15.20 o
   2  -3   3      175.98      181.07      2.54 o
   3  -3   3      197.73      217.71      2.88 o
   4  -3   3       99.44      100.60      2.80 o
   5  -3   3      119.31       97.23      2.06 o
   6  -3   3       33.07       44.12      2.15 o
   7  -3   3      469.66      451.84      6.69 o
   8  -3   3       32.93       38.55      3.12 o
   9  -3   3      175.60      183.21      4.73 o
  10  -3   3       64.58       71.07      6.41 o
  -8  -2   3       26.67       28.56      4.50 o
  -7  -2   3        6.18        6.64      2.92 o
  -6  -2   3       76.63       78.94      3.31 o
  -5  -2   3      157.93      158.09      4.45 o
  -4  -2   3       17.79       16.37      1.76 o
  -3  -2   3       28.77       38.70      3.06 o
  -2  -2   3        6.03        7.74      1.73 o
  -1  -2   3      339.44      384.44      5.05 o
   0  -2   3     1562.27     1546.52     17.39 o
   1  -2   3      874.87      885.89     10.34 o
   2  -2   3      218.90      224.50      2.95 o
   3  -2   3        0.60        8.10      4.02 o
   4  -2   3       49.73       43.24      1.99 o
   5  -2   3        7.68        7.72      2.46 o
   6  -2   3       21.02       32.36      1.95 o
   7  -2   3      175.66      175.87      3.18 o
   8  -2   3        3.34        4.02      2.61 o
   9  -2   3      200.44      198.46      4.30 o
  10  -2   3        8.58        1.59      3.44 o
  -9  -1   3       29.42       27.68      6.35 o
  -8  -1   3        9.14        9.80      2.59 o
  -7  -1   3       44.85       44.33      4.23 o
  -6  -1   3       89.61       80.82      3.92 o
  -5  -1   3        3.58        2.43      2.77 o
  -4  -1   3        0.17        7.06      2.56 o
  -3  -1   3      595.56      616.01      6.79 o
  -2  -1   3      144.50      180.39      2.94 o
  -1  -1   3       31.78       34.27      1.21 o
   0  -1   3      167.86      166.47      2.15 o
   1  -1   3        8.42        5.55      1.25 o
   2  -1   3       26.04       19.07      1.16 o
   3  -1   3      881.28      896.33      8.64 o
   4  -1   3       44.59       64.03      1.56 o
   5  -1   3      252.55      253.47      3.29 o
   6  -1   3       57.36       59.26      2.35 o
   7  -1   3        5.50        8.44      2.03 o
   8  -1   3      395.06      402.72      5.46 o
   9  -1   3       40.94       46.61      2.85 o
  10  -1   3        7.88        8.00      3.17 o
  -9   0   3      101.33      106.05      5.33 o
  -8   0   3       28.28       28.07      4.18 o
  -7   0   3        9.96        6.31      1.23 o
  -6   0   3      118.98      121.41      2.31 o
  -5   0   3        0.00        2.66      2.05 o
  -4   0   3       37.92       32.22      1.80 o
  -3   0   3     1027.17      968.91      9.65 o
  -2   0   3        4.26        7.94      1.45 o
  -1   0   3      617.42      595.17      5.72 o
   0   0   3     1400.87     1397.48     13.04 o
   1   0   3       16.88       10.80      1.11 o
   2   0   3      171.09      152.14      2.12 o
   3   0   3      373.43      364.13      3.82 o
   4   0   3        1.29        9.92      1.37 o
   5   0   3      102.38      104.18      2.00 o
   6   0   3        4.94        3.25      1.34 o
   7   0   3       34.73       40.92      1.88 o
   8   0   3        8.71        7.35      1.90 o
   9   0   3        0.54        3.42      2.27 o
  10   0   3        0.79        3.84      5.35 o
  -9   1   3       17.31       19.51      5.24 o
  -8   1   3        3.60        1.94      2.67 o
  -7   1   3       47.39       49.52      2.13 o
  -6   1   3        4.34       -0.06      2.28 o
  -5   1   3        6.50        8.38      1.62 o
  -4   1   3       52.47       58.97      2.19 o
  -3   1   3      504.06      541.64      7.82 o
  -2   1   3      575.23      582.95      5.65 o
  -1   1   3      887.11      828.20      7.58 o
   0   1   3      962.43      974.74      8.61 o
   1   1   3      537.52      518.10      5.05 o
   2   1   3     1534.42     1517.26     18.47 o
   3   1   3       89.46       76.34      1.26 o
   4   1   3     3138.28     3345.38     28.90 o
   5   1   3      252.37      273.21      3.35 o
   6   1   3      155.02      176.83      2.70 o
   7   1   3       37.48       30.93      1.94 o
   8   1   3        0.24       -1.81      1.83 o
   9   1   3        4.22        0.66      2.26 o
  10   1   3        0.41        3.79      2.63 o
  -9   2   3       16.91       14.40      6.25 o
  -8   2   3        4.40        4.80      2.61 o
  -7   2   3      206.02      201.04      4.21 o
  -6   2   3       74.12       82.16      3.19 o
  -5   2   3       15.40       24.69      1.85 o
  -4   2   3      102.79       95.37      2.29 o
  -3   2   3       14.86        3.24      2.90 o
  -2   2   3      575.08      620.56      7.14 o
  -1   2   3       34.29       35.39      0.90 o
   0   2   3       73.55       69.95      1.19 o
   1   2   3        7.79        2.88      0.74 o
   2   2   3       64.43       54.86      1.10 o
   3   2   3      246.82      263.65      3.01 o
   4   2   3      428.78      434.19      4.56 o
   5   2   3      103.52      126.03      2.12 o
   6   2   3       72.27       79.03      2.65 o
   7   2   3        0.61        2.78      1.58 o
   8   2   3        3.30        0.33      2.81 o
   9   2   3        0.60        2.82      2.14 o
  10   2   3      204.84      218.27      4.47 o
  -8   3   3        4.67        7.11      3.13 o
  -7   3   3      138.66      129.21      3.54 o
  -6   3   3        8.28        7.84      2.61 o
  -5   3   3        0.74        1.35      2.27 o
  -4   3   3      713.04      780.24     10.58 o
  -3   3   3        7.84        4.70      1.77 o
  -2   3   3      291.63      299.03      4.77 o
  -1   3   3      284.21      280.46      3.73 o
   0   3   3       36.48       43.66      1.11 o
   1   3   3       61.77       66.86      1.10 o
   2   3   3       33.25       28.61      1.18 o
   3   3   3       13.38       28.50      2.10 o
   4   3   3      277.54      295.21      3.38 o
   5   3   3       49.29       43.40      1.40 o
   6   3   3        6.14        7.58      1.54 o
   7   3   3        8.32        5.72      1.42 o
   8   3   3        0.05       -1.80      1.80 o
   9   3   3       26.80       25.31      3.95 o
  10   3   3       22.25       24.06      4.60 o
  -8   4   3        1.32       -2.26      3.44 o
  -7   4   3       13.96        8.67      2.91 o
  -6   4   3       40.24       46.25      2.65 o
  -5   4   3       87.01       87.17      2.91 o
  -4   4   3       57.60       58.91      2.53 o
  -3   4   3      168.60      174.06      4.14 o
  -2   4   3        0.88       -0.41      1.21 o
  -1   4   3      108.27      127.41      3.55 o
   0   4   3      180.94      194.71      2.17 o
   1   4   3       73.20       84.14      2.11 o
   2   4   3      463.30      539.34      6.25 o
   3   4   3        4.28        1.27      1.58 o
   4   4   3       28.11       25.05      1.46 o
   5   4   3       60.82       48.50      1.40 o
   6   4   3       11.67       10.04      1.20 o
   7   4   3      200.00      206.87      3.43 o
   8   4   3       10.27       11.90      1.80 o
   9   4   3       44.28       47.46      3.01 o
  10   4   3       59.06       67.54      3.50 o
  -8   5   3       33.16       35.72      4.37 o
  -7   5   3        2.60        1.72      2.39 o
  -6   5   3       25.80       24.60      4.38 o
  -5   5   3      186.53      190.18      3.91 o
  -4   5   3       33.16       32.82      2.35 o
  -3   5   3       88.69       87.13      2.98 o
  -2   5   3        0.16       -0.53      1.53 o
  -1   5   3      308.55      324.65      4.34 o
   0   5   3      810.18      872.89      8.03 o
   1   5   3       17.71       22.51      1.22 o
   2   5   3        0.59        0.47      1.84 o
   3   5   3      852.57      955.41      9.22 o
   4   5   3       34.79       45.21      1.86 o
   5   5   3       82.09       82.11      2.19 o
   6   5   3       53.53       55.84      1.90 o
   7   5   3      202.45      202.35      3.43 o
   8   5   3       18.05       17.39      2.37 o
   9   5   3        7.24        7.80      5.11 o
  10   5   3       27.30       28.98      4.57 o
  -7   6   3        6.30        8.26      5.73 o
  -6   6   3       49.79       45.68      3.11 o
  -5   6   3        9.41        6.26      3.06 o
  -4   6   3      116.56      118.21      4.15 o
  -3   6   3       15.98       17.36      2.58 o
  -2   6   3       22.85       15.71      2.30 o
  -1   6   3        4.50        6.10      2.14 o
   0   6   3      126.68      129.82      2.17 o
   1   6   3      272.37      273.89      3.30 o
   2   6   3       54.13       57.61      1.73 o
   3   6   3        2.90        5.74      1.31 o
   4   6   3        6.20        4.60      1.49 o
   5   6   3       83.90       83.60      3.53 o
   6   6   3        5.47       12.21      2.14 o
   7   6   3       70.52       67.47      2.51 o
   8   6   3        2.67        2.99      2.40 o
   9   6   3       42.06       44.33      3.43 o
  -7   7   3        0.91       -4.73      6.16 o
  -6   7   3       13.98        7.87      4.51 o
  -5   7   3      121.03      109.56      5.16 o
  -4   7   3      230.62      230.43      5.15 o
  -3   7   3      384.58      394.94      6.71 o
  -2   7   3        7.61        2.83      3.67 o
  -1   7   3       76.12       90.63      2.46 o
   0   7   3       19.99       21.74      1.94 o
   1   7   3       14.20       20.63      1.73 o
   2   7   3      908.28      970.84      9.77 o
   3   7   3       13.32       13.37      1.59 o
   4   7   3      103.60      106.16      2.34 o
   5   7   3       36.85       34.40      2.01 o
   6   7   3       53.41       54.98      3.07 o
   7   7   3      209.34      217.01      4.24 o
   8   7   3        8.20        2.20      4.08 o
   9   7   3       71.98       80.11     11.26 o
  -6   8   3       77.56       80.36      6.09 o
  -5   8   3        0.79       -1.68      4.77 o
  -4   8   3      366.01      359.21      6.69 o
  -3   8   3      132.45      134.58      3.90 o
  -2   8   3       49.54       43.42      2.74 o
  -1   8   3      223.83      212.77      3.79 o
   0   8   3       50.64       53.02      2.57 o
   1   8   3       42.24       35.46      1.95 o
   2   8   3       11.24       18.75      1.88 o
   3   8   3      117.03      125.11      2.73 o
   4   8   3      192.65      176.04      3.11 o
   5   8   3        3.74        2.51      1.82 o
   6   8   3        0.44        0.59      1.97 o
   7   8   3       26.32       28.84      2.92 o
   8   8   3       59.07       66.21      3.58 o
  -6   9   3       49.02       41.94      7.02 o
  -5   9   3       11.54        7.06      5.11 o
  -4   9   3       75.06       75.51      4.51 o
  -3   9   3       54.85       59.71      4.68 o
  -2   9   3      210.15      235.05      5.16 o
  -1   9   3        6.77        7.24      2.82 o
   0   9   3       17.74       15.93      2.78 o
   1   9   3      537.11      509.50      6.95 o
   2   9   3       17.58       24.33      2.10 o
   3   9   3      227.72      229.56      3.72 o
   4   9   3      155.99      136.17      2.97 o
   5   9   3      179.16      167.96      3.40 o
   6   9   3       39.82       41.31      2.77 o
   7   9   3       34.69       35.43      3.12 o
   8   9   3        0.01        0.90      4.40 o
  -5  10   3       66.69       75.10      6.91 o
  -4  10   3        6.88       24.82      6.22 o
  -3  10   3       32.64       43.36      4.67 o
  -2  10   3       27.81       25.43      4.00 o
  -1  10   3       12.24       13.07      2.90 o
   0  10   3       46.46       42.24      2.99 o
   1  10   3      123.46      120.15      3.41 o
   2  10   3      240.19      237.44      3.84 o
   3  10   3       66.34       53.73      2.51 o
   4  10   3       46.73       46.80      2.82 o
   5  10   3       10.27        8.48      2.73 o
   6  10   3       38.68       40.09      3.13 o
   7  10   3        5.44        9.61      4.38 o
  -4  11   3        1.01        0.44      7.72 o
  -3  11   3      120.72      143.18     10.07 o
  -2  11   3        1.33       -1.49      3.54 o
  -1  11   3       16.21       15.70      3.61 o
   0  11   3       13.53       13.45      3.53 o
   1  11   3        7.58        4.88      2.18 o
   2  11   3        1.64       -0.50      2.57 o
   3  11   3        4.13        0.16      2.79 o
   4  11   3        0.00       -1.36      3.10 o
   5  11   3        5.46       -1.15      3.23 o
   6  11   3        0.31        0.53      3.92 o
  -2  12   3       74.59       98.37      9.33 o
  -1  12   3       11.27        1.41      9.22 o
   0  12   3      110.15      135.55      7.54 o
   1  12   3       16.74       21.30      5.38 o
   2  12   3        4.06        6.19      3.22 o
   3  12   3        7.51        7.12      3.74 o
   4  12   3        0.52        0.88      4.14 o
   1  13   3        0.33        5.86      6.88 o
  -2 -11   4        0.25       -1.27      4.29 o
  -1 -11   4       18.48       20.44      4.06 o
   0 -11   4        0.01        2.10      4.30 o
   1 -11   4        3.85        5.18      6.13 o
   2 -11   4        2.29       10.77      4.39 o
   3 -11   4       12.96       17.62      4.59 o
   4 -11   4       42.58       42.92      7.34 o
  -4 -10   4       19.61       26.32      6.88 o
  -3 -10   4       12.34       10.00      3.46 o
  -2 -10   4      329.53      336.24      7.21 o
  -1 -10   4       60.47       55.02      3.42 o
   0 -10   4        1.61        5.78      4.06 o
   1 -10   4       15.90       13.51      3.26 o
   2 -10   4       35.18       32.82      3.72 o
   3 -10   4        0.21        3.27      3.52 o
   4 -10   4        8.09        8.29      3.95 o
   5 -10   4      172.31      167.29      6.85 o
   6 -10   4       29.97       27.24      6.07 o
  -5  -9   4        3.31       -3.03      7.60 o
  -4  -9   4        8.19       22.95      6.08 o
  -3  -9   4       17.60       17.68      4.13 o
  -2  -9   4       80.32       95.10      3.36 o
  -1  -9   4      113.04      114.47      4.05 o
   0  -9   4        0.53        0.96      4.28 o
   1  -9   4       29.97       30.97      5.08 o
   2  -9   4       64.07       62.39      4.56 o
   3  -9   4       70.42       67.22      4.27 o
   4  -9   4       97.80       95.55      3.57 o
   5  -9   4       14.56       12.71      3.12 o
   6  -9   4       23.96       28.62      3.35 o
   7  -9   4       15.36       15.90      4.45 o
  -6  -8   4        5.99       16.94      7.93 o
  -5  -8   4        3.53       11.15      7.24 o
  -4  -8   4        0.04       -1.73      4.80 o
  -3  -8   4      300.28      268.30      5.12 o
  -2  -8   4      412.88      427.60      6.81 o
  -1  -8   4        7.41       13.98      2.85 o
   0  -8   4       52.50       61.13      3.50 o
   1  -8   4       45.08       39.87      2.54 o
   2  -8   4       29.60       37.21      3.56 o
   3  -8   4      243.65      224.58      5.09 o
   4  -8   4      298.87      281.82      5.14 o
   5  -8   4       51.17       52.10      2.73 o
   6  -8   4        1.73       -2.05      2.93 o
   7  -8   4        7.11        4.45      3.06 o
   8  -8   4        1.73        0.92      3.90 o
  -6  -7   4        0.21       13.19      6.99 o
  -5  -7   4       11.92        3.04      4.80 o
  -4  -7   4        4.22        6.09      3.82 o
  -3  -7   4       40.82       47.85      2.37 o
  -2  -7   4      134.71      120.89      4.32 o
  -1  -7   4        5.01        0.96      3.48 o
   0  -7   4      277.54      276.73      4.14 o
   1  -7   4        7.63        6.66      1.54 o
   2  -7   4       16.15       18.96      3.17 o
   3  -7   4      112.49      114.57      3.10 o
   4  -7   4      212.13      189.26      4.63 o
   5  -7   4        3.64        1.47      2.43 o
   6  -7   4       71.04       56.56      2.70 o
   7  -7   4       12.80       13.67      2.47 o
   8  -7   4        0.03        2.43      3.17 o
  -7  -6   4        1.25       -1.18      8.44 o
  -6  -6   4        0.93       -0.32      4.11 o
  -5  -6   4       47.76       47.70      5.93 o
  -4  -6   4      164.58      160.71      4.62 o
  -3  -6   4        0.19        1.10      1.52 o
  -2  -6   4       13.94       15.31      1.86 o
  -1  -6   4       37.52       40.65      2.74 o
   0  -6   4       34.15       32.27      2.02 o
   1  -6   4       10.33        8.84      2.29 o
   2  -6   4        0.74        5.34      1.72 o
   3  -6   4        0.51        2.81      2.05 o
   4  -6   4      142.40      145.29      3.05 o
   5  -6   4        3.48        3.05      1.96 o
   6  -6   4       10.62       13.42      2.37 o
   7  -6   4       10.53       11.20      2.41 o
   8  -6   4       16.14       14.77      4.33 o
   9  -6   4        8.68        4.20      4.17 o
  -7  -5   4        9.98       12.98      7.96 o
  -6  -5   4       53.41       43.82      4.06 o
  -5  -5   4        6.83        1.41      4.03 o
  -4  -5   4        1.16        4.65      2.79 o
  -3  -5   4        0.23        2.25      3.76 o
  -2  -5   4       31.49       33.65      2.24 o
  -1  -5   4        0.32       -0.67      1.88 o
   0  -5   4       54.78       49.17      2.13 o
   1  -5   4        0.55        1.15      1.20 o
   2  -5   4       38.82       40.42      2.80 o
   3  -5   4        0.92       -0.58      1.70 o
   4  -5   4       17.31       12.50      1.72 o
   5  -5   4        7.02       13.87      2.23 o
   6  -5   4        8.76       10.38      3.55 o
   7  -5   4       35.66       37.17      3.55 o
   8  -5   4        3.82        8.25      2.53 o
   9  -5   4        0.01        1.98      3.18 o
  -8  -4   4       12.95       15.12      5.97 o
  -7  -4   4        6.15       10.11      3.97 o
  -6  -4   4       33.36       35.01      3.69 o
  -5  -4   4        1.34       -0.38      2.30 o
  -4  -4   4      222.76      205.07      4.96 o
  -3  -4   4       43.21       49.47      2.72 o
  -2  -4   4       63.63       58.46      1.99 o
  -1  -4   4      212.19      222.06      3.55 o
   0  -4   4        1.36       -0.15      2.30 o
   1  -4   4        4.91        3.04      1.71 o
   2  -4   4      187.95      185.03      2.85 o
   3  -4   4      387.60      376.03      4.64 o
   4  -4   4       31.55       35.99      1.82 o
   5  -4   4      282.20      283.23      5.75 o
   6  -4   4       28.63       19.88      2.04 o
   7  -4   4        3.29        2.53      2.01 o
   8  -4   4       50.13       49.28      3.78 o
   9  -4   4       16.51       17.37      3.34 o
  10  -4   4       24.90       29.39      7.51 o
  -8  -3   4       36.72       40.54      5.27 o
  -7  -3   4        9.67        6.26      3.45 o
  -6  -3   4       15.77       10.45      3.18 o
  -5  -3   4        4.03        0.60      2.38 o
  -4  -3   4        2.52        7.90      3.92 o
  -3  -3   4        3.67        5.23      2.09 o
  -2  -3   4       80.01       79.49      2.61 o
  -1  -3   4       11.31        8.58      1.65 o
   0  -3   4        1.33        4.49      1.47 o
   1  -3   4      244.96      243.28      3.61 o
   2  -3   4       80.83       93.79      2.10 o
   3  -3   4        6.97        3.92      1.44 o
   4  -3   4      120.54      114.08      2.06 o
   5  -3   4      226.08      221.87      3.13 o
   6  -3   4      367.93      364.72      4.98 o
   7  -3   4      147.53      157.75      3.12 o
   8  -3   4       47.86       54.06      2.88 o
   9  -3   4       10.62        8.54      3.57 o
  10  -3   4       20.53       15.22      3.92 o
  -8  -2   4        0.50        0.61      4.55 o
  -7  -2   4        6.78        5.06      3.47 o
  -6  -2   4        1.81        5.23      2.82 o
  -5  -2   4      127.64      104.47      3.31 o
  -4  -2   4      192.92      208.55      3.92 o
  -3  -2   4       97.42       94.72      2.73 o
  -2  -2   4      445.61      449.62      4.93 o
  -1  -2   4      331.55      336.57      4.19 o
   0  -2   4        0.43        7.57      2.67 o
   1  -2   4      125.04      114.79      2.83 o
   2  -2   4      823.78      881.14      8.72 o
   3  -2   4        0.14        1.13      1.60 o
   4  -2   4      100.12       95.90      2.02 o
   5  -2   4        2.56        2.97      2.11 o
   6  -2   4      441.87      443.44      5.27 o
   7  -2   4      392.60      394.48      5.48 o
   8  -2   4       30.70       30.64      2.45 o
   9  -2   4      119.91      115.69      3.79 o
  10  -2   4        2.85        0.29      3.45 o
  -8  -1   4       17.73       14.09      3.84 o
  -7  -1   4       83.58       86.07      4.62 o
  -6  -1   4       22.84       23.88      4.12 o
  -5  -1   4       18.96       16.85      2.50 o
  -4  -1   4      493.63      484.68      6.33 o
  -3  -1   4       11.45       16.51      2.27 o
  -2  -1   4     3342.12     3413.52     32.31 o
  -1  -1   4      569.58      567.87      5.84 o
   0  -1   4      380.91      348.61      3.60 o
   1  -1   4      441.99      450.90      4.69 o
   2  -1   4       95.52      107.36      2.43 o
   3  -1   4      717.53      705.57      8.25 o
   4  -1   4      243.64      264.00      3.45 o
   5  -1   4       19.21       20.75      1.37 o
   6  -1   4      286.09      271.38      3.66 o
   7  -1   4       62.22       59.48      3.58 o
   8  -1   4        5.55        5.96      2.22 o
   9  -1   4       50.53       43.56      2.82 o
  10  -1   4        1.71        1.90      3.01 o
  -8   0   4        4.59        3.77      3.62 o
  -7   0   4       40.86       34.40      3.18 o
  -6   0   4        4.87        6.31      2.69 o
  -5   0   4       70.61       73.93      2.68 o
  -4   0   4       10.29       14.35      1.35 o
  -3   0   4      531.06      475.16      5.00 o
  -2   0   4      893.35      887.26      8.96 o
  -1   0   4       54.39       65.34      2.36 o
   0   0   4        0.12        1.06      1.56 o
   1   0   4       93.80       92.79      1.80 o
   2   0   4        3.34        3.23      1.78 o
   3   0   4      590.73      613.25      7.88 o
   4   0   4     1356.34     1370.33     14.19 o
   5   0   4        1.89        5.05      1.37 o
   6   0   4      181.47      185.29      2.73 o
   7   0   4        2.65        5.00      2.00 o
   8   0   4       19.80       27.63      2.03 o
   9   0   4        4.00        2.20      2.35 o
  10   0   4       15.66       14.66      3.15 o
  -8   1   4        2.20        3.43      3.73 o
  -7   1   4       20.60       22.32      1.70 o
  -6   1   4       12.78       12.68      1.92 o
  -5   1   4        8.09        7.92      1.48 o
  -4   1   4      168.52      173.07      3.02 o
  -3   1   4     1404.43     1359.62     13.35 o
  -2   1   4        9.50       11.42      1.31 o
  -1   1   4       20.67       30.86      1.15 o
   0   1   4       31.26       27.85      0.95 o
   1   1   4     1451.54     1483.83     12.92 o
   2   1   4      169.64      160.68      2.14 o
   3   1   4      307.72      343.68      7.75 o
   4   1   4      285.42      306.02      3.51 o
   5   1   4       19.15       29.39      1.36 o
   6   1   4      219.90      206.32      3.02 o
   7   1   4        1.52        2.04      1.54 o
   8   1   4        7.93        6.62      2.33 o
   9   1   4       32.94       33.79      2.39 o
  10   1   4        0.56        2.95      2.60 o
  -8   2   4       20.08       25.58      2.80 o
  -7   2   4        0.01       -0.54      2.13 o
  -6   2   4        4.64        5.48      2.25 o
  -5   2   4        3.42        4.82      1.83 o
  -4   2   4       83.87       83.25      3.32 o
  -3   2   4      232.99      228.74      3.16 o
  -2   2   4       78.49       75.50      2.15 o
  -1   2   4      351.43      353.35      4.06 o
   0   2   4       18.56       19.32      1.04 o
   1   2   4        6.19        2.84      0.92 o
   2   2   4       87.66       84.98      1.14 o
   3   2   4       34.47       40.22      2.22 o
   4   2   4        0.22        2.67      1.64 o
   5   2   4       30.83       28.13      1.55 o
   6   2   4      112.03      115.37      2.15 o
   7   2   4       53.93       47.68      2.79 o
   8   2   4        0.27       -1.73      1.73 o
   9   2   4        2.62        1.00      2.08 o
  10   2   4        2.25        5.43      3.42 o
  -8   3   4       26.13       26.15      3.35 o
  -7   3   4       27.84       27.72      2.50 o
  -6   3   4        3.60        6.82      2.33 o
  -5   3   4       95.65       93.01      2.73 o
  -4   3   4        0.19        0.69      1.88 o
  -3   3   4       11.83       10.90      2.55 o
  -2   3   4        0.01       -0.72      1.52 o
  -1   3   4      163.36      155.08      2.21 o
   0   3   4      190.39      176.08      2.29 o
   1   3   4        2.45       15.75      3.16 o
   2   3   4        0.16        7.21      1.40 o
   3   3   4      175.51      190.44      2.31 o
   4   3   4      702.27      736.10      8.08 o
   5   3   4        5.78        2.85      1.73 o
   6   3   4        7.14       10.75      2.15 o
   7   3   4        1.93        3.31      1.37 o
   8   3   4       16.56       17.78      2.02 o
   9   3   4        0.32        1.81      2.15 o
  10   3   4       14.69       12.04      3.05 o
  -8   4   4       74.23       77.59      5.57 o
  -7   4   4       76.86       69.13      3.44 o
  -6   4   4       29.29       30.13      2.36 o
  -5   4   4        0.86        0.85      2.58 o
  -4   4   4        5.32       10.84      2.30 o
  -3   4   4      121.81      129.10      2.90 o
  -2   4   4       44.75       41.22      1.73 o
  -1   4   4     1187.36     1229.83     13.28 o
   0   4   4        8.89        9.07      1.46 o
   1   4   4      932.75      971.70      8.59 o
   2   4   4       31.04       37.90      1.27 o
   3   4   4      530.59      529.22      5.28 o
   4   4   4       47.58       62.84      2.50 o
   5   4   4       11.08       10.54      2.25 o
   6   4   4      131.70      129.97      2.50 o
   7   4   4       66.43       68.60      4.13 o
   8   4   4      157.86      161.06      5.51 o
   9   4   4        7.72        5.34      1.99 o
  10   4   4       43.36       46.41      3.25 o
  -7   5   4        3.87        8.06      3.54 o
  -6   5   4       35.14       33.90      4.64 o
  -5   5   4        0.48        1.75      2.24 o
  -4   5   4        5.10        4.71      1.94 o
  -3   5   4        6.44       10.37      1.52 o
  -2   5   4       24.45       24.77      4.16 o
  -1   5   4      104.23      104.22      2.64 o
   0   5   4        5.26        3.06      1.06 o
   1   5   4      269.19      317.87      3.51 o
   2   5   4       24.78       23.11      1.68 o
   3   5   4        0.04       -1.48      1.57 o
   4   5   4        2.97        1.84      1.72 o
   5   5   4       68.10       83.54      2.08 o
   6   5   4      301.82      301.67      4.26 o
   7   5   4      560.54      548.81      6.81 o
   8   5   4        6.48       10.29      2.32 o
   9   5   4       21.76       26.34      2.75 o
  10   5   4        0.03        4.17      3.39 o
  -7   6   4        1.22        0.41      2.94 o
  -6   6   4        6.87        2.64      2.89 o
  -5   6   4        1.79        4.02      3.39 o
  -4   6   4       30.32       31.03      3.02 o
  -3   6   4        1.97        0.98      3.11 o
  -2   6   4       16.85       20.55      2.67 o
  -1   6   4      182.73      203.19      3.52 o
   0   6   4      342.76      339.27      3.83 o
   1   6   4       16.48       17.73      1.73 o
   2   6   4      118.26      125.01      2.37 o
   3   6   4       10.40       13.56      1.43 o
   4   6   4       28.37       28.33      1.65 o
   5   6   4       46.24       55.01      1.89 o
   6   6   4      787.84      773.33      9.31 o
   7   6   4      483.54      484.30      6.63 o
   8   6   4       72.54       65.62      2.85 o
   9   6   4       22.73       19.40      4.69 o
  10   6   4       26.61       13.71      8.06 o
  -7   7   4       43.32       41.99      7.73 o
  -6   7   4        7.37        8.51      5.35 o
  -5   7   4      199.64      207.17      5.33 o
  -4   7   4        7.52        9.34      3.79 o
  -3   7   4        0.79       -3.03      3.72 o
  -2   7   4       75.20       61.14      4.99 o
  -1   7   4      470.15      495.86      6.96 o
   0   7   4      162.24      180.83      3.24 o
   1   7   4       62.19       59.92      2.89 o
   2   7   4        5.93        4.89      1.62 o
   3   7   4        9.03       18.31      1.60 o
   4   7   4       24.68       20.27      2.04 o
   5   7   4      104.46      113.91      2.69 o
   6   7   4      384.99      390.50      5.12 o
   7   7   4       43.31       42.46      2.92 o
   8   7   4       33.84       37.55      2.88 o
   9   7   4       10.98       13.41      5.23 o
  -6   8   4       25.71       38.17      5.39 o
  -5   8   4       20.72       24.56      6.93 o
  -4   8   4       16.04       16.83      4.98 o
  -3   8   4       53.50       59.63      3.65 o
  -2   8   4       14.63       22.13      2.93 o
  -1   8   4      115.93      101.36      5.65 o
   0   8   4      167.30      168.65      3.49 o
   1   8   4       11.94       19.34      1.80 o
   2   8   4        8.75       12.88      1.82 o
   3   8   4        9.87       13.86      1.89 o
   4   8   4       10.23       11.98      1.84 o
   5   8   4       69.93       64.77      2.43 o
   6   8   4        9.29       12.26      2.40 o
   7   8   4       60.96       55.98      2.78 o
   8   8   4        1.71        2.15      2.83 o
   9   8   4       51.38       55.11      9.47 o
  -5   9   4      257.54      264.92     10.36 o
  -4   9   4       86.46       93.18      5.68 o
  -3   9   4       29.95       25.58      5.36 o
  -2   9   4        7.04        8.26      3.53 o
  -1   9   4        8.93        9.38      2.74 o
   0   9   4       90.90       87.77      3.40 o
   1   9   4        1.61        2.21      1.88 o
   2   9   4       55.05       55.46      2.45 o
   3   9   4       19.15       17.38      2.38 o
   4   9   4        4.05        0.17      2.03 o
   5   9   4       93.44       90.35      2.81 o
   6   9   4       17.08       14.50      2.51 o
   7   9   4       47.10       41.40      3.09 o
   8   9   4        3.45        8.55      4.05 o
  -5  10   4        3.62       10.08      9.10 o
  -4  10   4        7.68       12.80      5.55 o
  -3  10   4        2.46        6.26      3.88 o
  -2  10   4        5.81        2.78      3.81 o
  -1  10   4       16.89       14.63      3.59 o
   0  10   4       10.27       11.15      2.71 o
   1  10   4       85.09       97.85      3.23 o
   2  10   4       11.46       14.29      2.90 o
   3  10   4       41.36       41.91      2.57 o
   4  10   4       33.79       24.06      2.57 o
   5  10   4       40.56       39.99      3.08 o
   6  10   4       25.76       23.73      3.02 o
   7  10   4        0.53       -1.54      3.52 o
  -3  11   4       24.45       37.12      7.05 o
  -2  11   4       17.72       21.11      6.26 o
  -1  11   4        4.63       10.74      3.88 o
   0  11   4       29.36       33.29      4.17 o
   1  11   4       90.06       81.25      4.65 o
   2  11   4       61.62       57.26      3.17 o
   3  11   4       20.41       13.08      3.49 o
   4  11   4        7.35        6.30      3.08 o
   5  11   4        3.63        7.14      3.06 o
   6  11   4       23.71       22.58      3.75 o
  -2  12   4        4.59        9.32      8.87 o
  -1  12   4        2.11        3.26      7.90 o
   0  12   4      115.07      109.99      6.95 o
   1  12   4       80.26       79.03      5.95 o
   2  12   4       16.81       16.26      3.47 o
   3  12   4        1.41        2.64      4.35 o
   4  12   4        6.42        1.71      3.80 o
  -1 -11   5        0.70       -2.37      4.72 o
   0 -11   5        7.50       11.86      5.15 o
   1 -11   5       33.15       37.61      5.80 o
   2 -11   5       52.40       50.90      6.28 o
   3 -11   5       20.98       27.59      4.51 o
  -3 -10   5      112.11      106.18      7.34 o
  -2 -10   5      289.58      285.21      6.42 o
  -1 -10   5        6.11        6.39      4.16 o
   0 -10   5        8.38        9.99      3.39 o
   1 -10   5        1.98        4.46      4.65 o
   2 -10   5        0.53        0.19      3.28 o
   3 -10   5        8.00       11.59      3.65 o
   4 -10   5       25.76       23.33      3.87 o
   5 -10   5        0.73        5.02      4.44 o
  -4  -9   5        9.63       13.64      5.60 o
  -3  -9   5        0.01        4.66      3.55 o
  -2  -9   5       41.11       47.83      3.13 o
  -1  -9   5       18.87       15.83      2.63 o
   0  -9   5       25.72       20.79      3.56 o
   1  -9   5       31.54       29.41      3.08 o
   2  -9   5       16.08       16.54      3.11 o
   3  -9   5       18.04       13.79      3.70 o
   4  -9   5       43.94       55.75      3.57 o
   5  -9   5        1.01        0.90      3.01 o
   6  -9   5       28.34       26.59      4.18 o
   7  -9   5       10.30       14.38      6.93 o
  -5  -8   5        0.11       -2.67      7.39 o
  -4  -8   5      222.40      250.69      8.88 o
  -3  -8   5       22.87       22.31      3.34 o
  -2  -8   5      151.68      159.48      3.93 o
  -1  -8   5        0.19        1.33      2.36 o
   0  -8   5        3.95        1.65      2.76 o
   1  -8   5        5.90        7.40      2.14 o
   2  -8   5        5.19        8.35      2.63 o
   3  -8   5       45.02       47.93      3.08 o
   4  -8   5        8.26       11.68      3.17 o
   5  -8   5      252.24      238.23      4.92 o
   6  -8   5       19.51       22.44      3.46 o
   7  -8   5        5.54        3.44      3.54 o
   8  -8   5        0.11       -1.30      5.12 o
  -6  -7   5        7.60       16.61     10.00 o
  -5  -7   5       37.15       34.68      6.12 o
  -4  -7   5        0.77        6.40      4.22 o
  -3  -7   5       64.29       64.08      2.67 o
  -2  -7   5       79.27       90.09      5.01 o
  -1  -7   5       40.20       44.42      3.57 o
   0  -7   5       10.33       11.41      2.08 o
   1  -7   5       27.01       30.08      2.00 o
   2  -7   5        3.99        0.37      2.24 o
   3  -7   5      104.40       93.39      4.31 o
   4  -7   5       72.84       83.95      3.08 o
   5  -7   5        3.80        1.22      2.53 o
   6  -7   5        0.58        5.07      2.98 o
   7  -7   5        5.72        8.50      2.89 o
   8  -7   5        1.97        2.41      3.07 o
  -6  -6   5       35.42       38.70      5.72 o
  -5  -6   5        0.67       -1.09      4.27 o
  -4  -6   5       13.19       15.08      3.70 o
  -3  -6   5      168.80      147.01      4.88 o
  -2  -6   5        0.01        2.85      1.78 o
  -1  -6   5        5.71        6.66      3.01 o
   0  -6   5       10.57       14.71      1.96 o
   1  -6   5        3.73        5.30      1.69 o
   2  -6   5        0.45        4.45      1.49 o
   3  -6   5      440.23      414.85      5.75 o
   4  -6   5      275.89      262.65      5.91 o
   5  -6   5       51.19       47.92      2.47 o
   6  -6   5       81.24       75.35      3.65 o
   7  -6   5        0.73       -1.77      3.08 o
   8  -6   5        3.55        9.27      2.89 o
   9  -6   5       13.45       19.38      4.80 o
  -7  -5   5       36.65       30.28      7.16 o
  -6  -5   5       42.02       42.36      6.33 o
  -5  -5   5       48.02       45.50      4.23 o
  -4  -5   5      165.21      145.92      4.90 o
  -3  -5   5       11.07       19.55      4.09 o
  -2  -5   5       99.90       83.87      2.34 o
  -1  -5   5       45.05       41.96      2.06 o
   0  -5   5      315.01      330.37      4.65 o
   1  -5   5      258.48      276.89      3.45 o
   2  -5   5      122.90      109.28      2.56 o
   3  -5   5      112.42      128.34      2.61 o
   4  -5   5      268.24      255.97      3.91 o
   5  -5   5       12.34       12.13      2.48 o
   6  -5   5       46.37       42.10      2.60 o
   7  -5   5      114.43      117.53      3.46 o
   8  -5   5       34.88       29.01      2.71 o
   9  -5   5       32.38       35.26      4.12 o
  -7  -4   5       23.66       37.10      8.32 o
  -6  -4   5        0.00        2.42      3.13 o
  -5  -4   5       13.70        5.83      3.02 o
  -4  -4   5      133.97      120.52      4.15 o
  -3  -4   5      132.10      114.40      3.70 o
  -2  -4   5      123.00      123.06      2.97 o
  -1  -4   5      237.12      241.52      5.11 o
   0  -4   5      472.25      478.52      7.33 o
   1  -4   5      188.35      185.83      3.01 o
   2  -4   5      135.45      156.74      2.89 o
   3  -4   5       22.22       23.07      1.39 o
   4  -4   5        5.57        2.76      1.67 o
   5  -4   5        6.21        6.05      2.02 o
   6  -4   5      136.54      146.09      2.92 o
   7  -4   5       34.74       31.59      2.30 o
   8  -4   5        7.15       10.70      2.72 o
   9  -4   5      178.61      176.22      5.18 o
  10  -4   5        1.46        0.02      4.90 o
  -7  -3   5        2.34       10.68      4.57 o
  -6  -3   5        0.10        1.00      3.18 o
  -5  -3   5      162.80      140.19      4.87 o
  -4  -3   5        1.71        5.21      2.63 o
  -3  -3   5        2.83       -1.25      2.34 o
  -2  -3   5      114.56      126.94      3.66 o
  -1  -3   5      390.92      375.60      5.92 o
   0  -3   5      108.47      103.52      2.37 o
   1  -3   5      332.82      316.74      4.19 o
   2  -3   5       82.60       79.69      2.54 o
   3  -3   5      241.77      260.89      3.20 o
   4  -3   5        6.37        7.64      1.32 o
   5  -3   5       40.95       34.81      1.70 o
   6  -3   5      888.13      861.66      9.17 o
   7  -3   5        6.15        7.16      2.57 o
   8  -3   5      197.05      202.78      4.03 o
   9  -3   5        5.98        7.80      3.19 o
  10  -3   5      185.75      195.34      7.01 o
  -7  -2   5       54.64       52.50      4.59 o
  -6  -2   5       23.74       20.67      2.95 o
  -5  -2   5       77.15       67.11      3.10 o
  -4  -2   5      177.04      154.73      3.49 o
  -3  -2   5       12.21       10.44      1.64 o
  -2  -2   5       15.15       11.43      1.16 o
  -1  -2   5      765.99      761.79      7.76 o
   0  -2   5      196.10      176.21      2.40 o
   1  -2   5      235.42      268.94      3.56 o
   2  -2   5        4.15        4.41      1.26 o
   3  -2   5        0.65        1.88      1.17 o
   4  -2   5      149.73      142.74      3.60 o
   5  -2   5       17.15       13.74      1.51 o
   6  -2   5      170.86      162.24      2.77 o
   7  -2   5       96.72      115.60      2.97 o
   8  -2   5      170.77      165.25      3.53 o
   9  -2   5       69.53       63.28      3.93 o
  10  -2   5        8.48       17.23      3.69 o
  -8  -1   5        9.49       15.25      7.47 o
  -7  -1   5      109.43      109.48     10.17 o
  -6  -1   5       30.30       33.40      3.27 o
  -5  -1   5        8.72        5.09      4.61 o
  -4  -1   5      179.14      172.15      3.30 o
  -3  -1   5       44.23       42.92      1.93 o
  -2  -1   5       36.42       30.36      2.15 o
  -1  -1   5       55.75       54.15      1.93 o
   0  -1   5      675.41      721.82      6.94 o
   1  -1   5      218.49      230.54      3.81 o
   2  -1   5     1517.72     1614.95     17.91 o
   3  -1   5       10.89        7.16      1.54 o
   4  -1   5        0.03        2.10      1.95 o
   5  -1   5       45.68       52.95      1.52 o
   6  -1   5      189.89      182.27      3.29 o
   7  -1   5      193.15      201.36      3.28 o
   8  -1   5        0.94        3.72      2.41 o
   9  -1   5       12.29       11.43      2.71 o
  10  -1   5        0.18        1.98      2.89 o
  -8   0   5        3.23        3.07      6.25 o
  -7   0   5        3.51        0.61      3.01 o
  -6   0   5       49.79       48.29      4.23 o
  -5   0   5      436.34      391.84      6.44 o
  -4   0   5       91.14       94.45      2.21 o
  -3   0   5      214.94      220.99      2.92 o
  -2   0   5      250.07      242.38      3.21 o
  -1   0   5      294.74      295.36      3.54 o
   0   0   5       12.96       17.67      1.42 o
   1   0   5      208.42      266.07      3.19 o
   2   0   5      544.03      583.28      6.32 o
   3   0   5     1093.04     1172.00     12.19 o
   4   0   5        0.48        0.41      2.87 o
   5   0   5      130.08      128.36      2.70 o
   6   0   5      360.67      372.24      4.14 o
   7   0   5       23.83       20.71      1.84 o
   8   0   5       84.68       61.74      2.44 o
   9   0   5        0.04       -1.99      2.09 o
  10   0   5       12.45       11.64      3.07 o
  -8   1   5       69.82       73.08      6.76 o
  -7   1   5        0.12       -0.77      1.66 o
  -6   1   5       10.38       10.26      2.46 o
  -5   1   5       58.24       51.88      3.11 o
  -4   1   5       36.88       36.92      1.90 o
  -3   1   5      143.82      144.02      2.36 o
  -2   1   5      147.23      151.72      2.35 o
  -1   1   5      109.22      113.48      2.20 o
   0   1   5       15.51       23.21      1.19 o
   1   1   5     2041.88     2202.60     20.19 o
   2   1   5        5.21       20.89      1.83 o
   3   1   5      814.33      871.33     10.29 o
   4   1   5      334.16      366.06      5.62 o
   5   1   5      196.53      210.20      4.04 o
   6   1   5        1.96        0.38      0.86 o
   7   1   5      182.45      177.52      2.97 o
   8   1   5       73.27       75.93      4.03 o
   9   1   5       50.50       40.47      2.46 o
  10   1   5       17.45       15.10      2.69 o
  11   1   5       25.24       31.59      4.35 o
  -8   2   5       63.30       60.26      8.38 o
  -7   2   5       69.24       71.10      2.91 o
  -6   2   5        8.98       11.39      2.19 o
  -5   2   5      157.31      152.72      3.81 o
  -4   2   5       47.12       56.03      2.15 o
  -3   2   5        1.58        2.77      1.31 o
  -2   2   5        1.39        0.92      1.22 o
  -1   2   5        7.35        4.51      1.45 o
   0   2   5      232.60      294.27      3.54 o
   1   2   5      239.19      242.97      2.82 o
   2   2   5      765.22      838.53      8.22 o
   3   2   5      197.86      209.76      3.11 o
   4   2   5      116.33      121.43      2.49 o
   5   2   5       83.82       88.38      2.25 o
   6   2   5       93.04      102.36      2.23 o
   7   2   5       42.27       40.55      4.38 o
   8   2   5        0.01        0.61      1.55 o
   9   2   5      110.14      111.61      3.05 o
  10   2   5       12.05        9.07      2.45 o
  -7   3   5        2.46        5.32      2.77 o
  -6   3   5        3.26        8.76      2.34 o
  -5   3   5       46.90       46.92      2.30 o
  -4   3   5       76.16       75.86      3.28 o
  -3   3   5       10.28       13.05      1.83 o
  -2   3   5       13.99       16.43      1.53 o
  -1   3   5       56.81       62.16      1.39 o
   0   3   5       22.48       19.79      1.13 o
   1   3   5      283.85      349.03      3.36 o
   2   3   5        5.45        7.76      0.92 o
   3   3   5       16.88       16.16      1.35 o
   4   3   5       45.93       40.68      1.30 o
   5   3   5       11.88        5.04      2.13 o
   6   3   5        0.21        5.36      1.95 o
   7   3   5        0.12        1.49      1.36 o
   8   3   5      390.36      355.35      5.20 o
   9   3   5       30.59       28.83      2.37 o
  10   3   5       25.08       27.38      2.94 o
  -7   4   5       28.77       27.73      2.71 o
  -6   4   5       46.72       52.82      3.19 o
  -5   4   5       53.11       57.40      3.40 o
  -4   4   5        1.04       -1.81      2.42 o
  -3   4   5       90.50       90.85      2.14 o
  -2   4   5       66.15       64.31      2.35 o
  -1   4   5       22.79       25.63      2.03 o
   0   4   5        0.90        2.98      1.16 o
   1   4   5       22.56       25.21      1.86 o
   2   4   5      168.66      169.58      2.17 o
   3   4   5      431.35      452.44      5.07 o
   4   4   5       69.56       67.90      2.08 o
   5   4   5        9.40        9.32      1.40 o
   6   4   5      164.91      145.51      2.96 o
   7   4   5       11.18        6.68      2.41 o
   8   4   5       13.56       19.40      1.87 o
   9   4   5       14.19       14.33      2.57 o
  10   4   5       53.10       58.15      3.36 o
  -7   5   5       10.92       17.10      5.33 o
  -6   5   5        1.68        4.83      2.83 o
  -5   5   5        0.80       -0.76      3.75 o
  -4   5   5       14.66       11.29      2.60 o
  -3   5   5       13.44       12.44      1.77 o
  -2   5   5       74.79       77.88      2.01 o
  -1   5   5      255.50      264.99      3.67 o
   0   5   5       29.81       32.64      1.21 o
   1   5   5        1.11       -0.95      0.95 o
   2   5   5      407.25      435.40      4.27 o
   3   5   5        3.55        6.10      1.49 o
   4   5   5       50.16       56.30      1.61 o
   5   5   5      110.77      114.90      2.25 o
   6   5   5        6.79        6.00      1.70 o
   7   5   5       54.40       44.80      2.19 o
   8   5   5       17.46       19.40      2.32 o
   9   5   5       18.02       17.52      2.71 o
  10   5   5        8.40       10.11      3.00 o
  -7   6   5       16.27       18.38      7.45 o
  -6   6   5        0.00       -1.95      2.86 o
  -5   6   5        1.27        0.55      1.89 o
  -4   6   5       11.42       12.37      2.91 o
  -3   6   5       23.50       22.87      2.67 o
  -2   6   5       23.71       29.97      2.69 o
  -1   6   5       38.89       38.75      3.16 o
   0   6   5        0.65        2.35      1.83 o
   1   6   5        3.30        5.49      1.32 o
   2   6   5       27.39       31.66      1.84 o
   3   6   5      126.16      111.65      2.68 o
   4   6   5       33.96       38.06      3.20 o
   5   6   5       22.94       26.04      1.75 o
   6   6   5      283.17      258.74      3.62 o
   7   6   5       17.38       17.27      2.17 o
   8   6   5       27.87       23.44      3.03 o
   9   6   5       13.41       20.82      3.18 o
  10   6   5       79.33       84.78      9.20 o
  -6   7   5        8.82       15.65      6.73 o
  -5   7   5       86.06       88.98      5.09 o
  -4   7   5      239.74      244.76      5.80 o
  -3   7   5       19.69       15.48      3.83 o
  -2   7   5       39.26       53.91      3.30 o
  -1   7   5      138.16      134.73      3.14 o
   0   7   5       19.55       22.26      1.84 o
   1   7   5      241.35      239.93      3.40 o
   2   7   5       48.49       53.88      2.11 o
   3   7   5       50.32       47.63      1.95 o
   4   7   5        5.77        6.78      1.63 o
   5   7   5       41.40       45.91      2.25 o
   6   7   5      132.95      128.04      2.88 o
   7   7   5        2.88        3.71      2.01 o
   8   7   5       55.85       56.41      3.25 o
   9   7   5       12.76       15.03      3.60 o
  -6   8   5       67.01       68.25      8.37 o
  -5   8   5      165.97      169.90      9.94 o
  -4   8   5        1.44        1.41      5.05 o
  -3   8   5       48.62       55.31      5.93 o
  -2   8   5      196.04      181.16      4.70 o
  -1   8   5       70.55       73.25      3.22 o
   0   8   5       99.10      109.72      3.28 o
   1   8   5       46.14       42.55      2.58 o
   2   8   5        1.62        4.06      1.81 o
   3   8   5       53.11       47.01      2.27 o
   4   8   5      206.69      204.25      3.35 o
   5   8   5       26.56       23.97      2.12 o
   6   8   5       41.05       39.54      2.36 o
   7   8   5       10.45       11.05      3.39 o
   8   8   5        7.68        3.97      2.67 o
   9   8   5       14.91       16.71      4.79 o
  -5   9   5      115.11      108.47      8.26 o
  -4   9   5       23.33       25.07      6.82 o
  -3   9   5        9.70       10.54      4.71 o
  -2   9   5        1.99        7.50      3.41 o
  -1   9   5       81.51       75.07      3.63 o
   0   9   5       83.85       75.74      4.08 o
   1   9   5       74.24       71.62      2.34 o
   2   9   5       91.56       89.23      2.69 o
   3   9   5       56.93       48.48      2.53 o
   4   9   5       30.56       27.75      2.29 o
   5   9   5       33.55       31.12      2.46 o
   6   9   5       27.04       26.92      2.79 o
   7   9   5       27.28       27.28      2.96 o
   8   9   5        0.01        2.29      3.23 o
  -4  10   5       23.62       27.20      7.79 o
  -3  10   5        1.79        8.54      5.85 o
  -2  10   5        5.63        9.83      4.27 o
  -1  10   5        6.20        6.73      3.12 o
   0  10   5       44.97       49.92      3.97 o
   1  10   5        2.09        4.75      2.63 o
   2  10   5       35.85       27.86      2.96 o
   3  10   5       72.93       63.97      2.75 o
   4  10   5        3.23        5.05      2.60 o
   5  10   5       27.51       30.97      2.84 o
   6  10   5       11.96        8.75      2.84 o
   7  10   5       18.80       20.60      3.60 o
  -3  11   5       41.97       62.07      8.55 o
  -2  11   5        0.07        5.61      6.53 o
  -1  11   5       23.80       18.51      5.95 o
   0  11   5       27.81       26.62      3.35 o
   1  11   5        2.07        4.59      3.98 o
   2  11   5       15.53       10.88      3.19 o
   3  11   5        0.84       -1.61      2.82 o
   4  11   5        0.00        0.54      2.95 o
   5  11   5       21.79       23.49      3.38 o
   6  11   5        3.64        2.00      3.58 o
  -1  12   5       85.06      117.52      9.71 o
   0  12   5        5.56        8.81      6.16 o
   1  12   5       68.89       62.53      8.45 o
   2  12   5       13.35       13.30      5.92 o
   3  12   5        4.44        0.59      3.49 o
   4  12   5       65.46       65.32      4.10 o
  -2 -10   6       17.89       12.56      6.64 o
  -1 -10   6       18.36       19.14      3.93 o
   0 -10   6       66.79       76.61      3.93 o
   1 -10   6        7.68       10.86      8.61 o
   2 -10   6       53.18       57.31      5.26 o
   3 -10   6      118.48      121.67      5.09 o
   4 -10   6       57.49       56.30      4.83 o
   5 -10   6       45.24       39.43      4.76 o
  -3  -9   6      200.76      224.91      9.58 o
  -2  -9   6       34.97       39.52      3.35 o
  -1  -9   6       23.70       22.46      3.01 o
   0  -9   6       54.85       49.74      3.34 o
   1  -9   6      257.41      248.65      5.52 o
   2  -9   6        0.26        2.12      2.95 o
   3  -9   6        5.57        9.10      3.38 o
   4  -9   6        6.97        8.34      2.85 o
   5  -9   6       13.94       22.43      3.66 o
   6  -9   6       23.53       34.03      5.43 o
  -4  -8   6       58.09       70.60      7.39 o
  -3  -8   6      225.79      220.09      7.34 o
  -2  -8   6       30.16       32.57      4.30 o
  -1  -8   6        1.05        1.37      2.77 o
   0  -8   6        0.00       -2.41      2.41 o
   1  -8   6        4.02        1.06      2.63 o
   2  -8   6      280.19      250.64      4.79 o
   3  -8   6      193.50      176.79      4.19 o
   4  -8   6       21.94       25.54      3.02 o
   5  -8   6        9.52        5.84      3.10 o
   6  -8   6       80.09       86.02      3.95 o
   7  -8   6       59.52       65.20      5.57 o
  -5  -7   6        2.90       -4.24      6.07 o
  -4  -7   6       20.83       24.52      6.55 o
  -3  -7   6       10.22        8.79      4.46 o
  -2  -7   6        2.14       -0.76      3.53 o
  -1  -7   6       38.73       40.27      4.52 o
   0  -7   6      185.26      177.28      3.65 o
   1  -7   6       19.68       14.92      2.27 o
   2  -7   6       24.41       26.81      2.08 o
   3  -7   6       32.29       26.14      2.50 o
   4  -7   6       46.42       44.06      2.88 o
   5  -7   6       99.05       91.63      3.32 o
   6  -7   6       20.55       21.98      4.32 o
   7  -7   6       35.80       31.13      3.25 o
   8  -7   6      242.34      237.13      5.37 o
  -5  -6   6       45.61       55.46      6.44 o
  -4  -6   6       93.91       94.21      5.63 o
  -3  -6   6        6.69        7.28      3.47 o
  -2  -6   6        0.80       -2.44      2.44 o
  -1  -6   6        7.31        5.72      2.24 o
   0  -6   6        7.36       -0.60      3.58 o
   1  -6   6      129.59      127.38      3.16 o
   2  -6   6        4.80        3.08      1.74 o
   3  -6   6        2.28        4.42      2.05 o
   4  -6   6        1.98        1.82      2.49 o
   5  -6   6       32.39       30.75      2.67 o
   6  -6   6       27.19       22.62      3.59 o
   7  -6   6       69.73       66.71      2.94 o
   8  -6   6        0.60        4.25      3.41 o
   9  -6   6       32.22       29.80      4.45 o
  -6  -5   6       26.08       39.22     13.86 o
  -5  -5   6       29.13       22.57      7.10 o
  -4  -5   6        1.28       -2.76      3.26 o
  -3  -5   6        5.89        9.12      4.24 o
  -2  -5   6        5.47        7.01      1.94 o
  -1  -5   6       73.00       65.74      3.14 o
   0  -5   6      222.87      219.31      4.54 o
   1  -5   6       22.78       20.81      1.57 o
   2  -5   6      133.88      136.64      3.08 o
   3  -5   6       96.48       92.29      2.64 o
   4  -5   6      162.06      171.85      3.01 o
   5  -5   6       41.54       35.76      2.46 o
   6  -5   6       52.26       58.60      2.53 o
   7  -5   6      113.72      106.85      4.03 o
   8  -5   6        0.12        2.64      3.52 o
   9  -5   6       63.65       61.11      3.38 o
  -6  -4   6        2.32        6.58      5.76 o
  -5  -4   6       14.64       19.97      3.91 o
  -4  -4   6        3.19        4.71      3.10 o
  -3  -4   6        1.94       -1.87      2.70 o
  -2  -4   6      132.17      122.88      2.88 o
  -1  -4   6       67.53       66.41      2.44 o
   0  -4   6      406.30      421.48      5.78 o
   1  -4   6        0.18        0.30      1.47 o
   2  -4   6       61.40       69.15      2.57 o
   3  -4   6      291.90      306.67      4.47 o
   4  -4   6       37.50       37.67      1.86 o
   5  -4   6        4.91        3.80      1.51 o
   6  -4   6      251.51      234.96      3.70 o
   7  -4   6      126.61      120.13      2.84 o
   8  -4   6       32.66       30.81      2.31 o
   9  -4   6       26.19       27.59      5.03 o
  10  -4   6        7.21       10.16      7.71 o
  -7  -3   6        0.23        1.93      6.34 o
  -6  -3   6        6.92        6.17      3.35 o
  -5  -3   6        8.57        9.22      3.26 o
  -4  -3   6        7.27        5.85      3.44 o
  -3  -3   6        8.75       10.96      2.79 o
  -2  -3   6        0.33        0.24      2.81 o
  -1  -3   6      105.33      100.86      4.57 o
   0  -3   6      418.34      421.31      6.75 o
   1  -3   6       11.23       10.65      2.14 o
   2  -3   6       68.23       56.29      3.42 o
   3  -3   6      308.74      304.58      3.97 o
   4  -3   6       68.03       57.98      1.78 o
   5  -3   6      333.85      326.69      4.65 o
   6  -3   6      137.52      136.39      2.76 o
   7  -3   6       49.44       49.91      2.17 o
   8  -3   6        3.46        4.92      2.23 o
   9  -3   6        6.70        8.40      2.76 o
  10  -3   6       98.72      112.63      5.04 o
  -7  -2   6        0.63        3.78      5.76 o
  -6  -2   6        5.98        2.30      2.78 o
  -5  -2   6      217.23      205.24      5.91 o
  -4  -2   6       25.52       28.72      2.78 o
  -3  -2   6      214.03      207.56      3.70 o
  -2  -2   6      102.82      101.89      1.91 o
  -1  -2   6       51.36       42.88      1.35 o
   0  -2   6       29.80       30.27      1.87 o
   1  -2   6      112.76      108.04      2.15 o
   2  -2   6       55.55       71.64      2.01 o
   3  -2   6      459.33      450.48      5.38 o
   4  -2   6       63.53       70.54      1.81 o
   5  -2   6      873.33      870.33     10.74 o
   6  -2   6      229.84      212.74      3.31 o
   7  -2   6      253.60      248.23      3.81 o
   8  -2   6      179.11      175.12      3.40 o
   9  -2   6       11.86       10.77      2.71 o
  10  -2   6       59.35       61.77      3.66 o
  -7  -1   6        2.69       -3.11      5.34 o
  -6  -1   6       33.31       30.61      3.85 o
  -5  -1   6        0.43        6.17      2.79 o
  -4  -1   6       19.80       18.89      2.33 o
  -3  -1   6      771.96      742.15      8.02 o
  -2  -1   6      101.46      104.99      2.70 o
  -1  -1   6      272.45      253.56      3.23 o
   0  -1   6        4.41        5.05      1.05 o
   1  -1   6        3.46        2.44      1.49 o
   2  -1   6      303.71      294.68      4.24 o
   3  -1   6       38.32       35.86      1.28 o
   4  -1   6      310.70      283.13      3.68 o
   5  -1   6      306.28      286.86      3.96 o
   6  -1   6      211.79      211.84      3.54 o
   7  -1   6       27.20       26.69      1.79 o
   8  -1   6        3.77        9.51      1.72 o
   9  -1   6        0.63        3.19      2.49 o
  10  -1   6       26.71       27.33      4.76 o
  -7   0   6        3.77        5.41      4.19 o
  -6   0   6      376.90      336.95      6.97 o
  -5   0   6        0.26        1.37      1.40 o
  -4   0   6      360.34      333.38      4.96 o
  -3   0   6        7.15        8.68      1.88 o
  -2   0   6      190.22      187.67      2.73 o
  -1   0   6       19.16       20.48      1.28 o
   0   0   6      257.43      244.53      3.48 o
   1   0   6      134.77      149.41      2.61 o
   2   0   6      477.47      506.55      5.76 o
   3   0   6      380.09      401.59      5.30 o
   4   0   6        3.22        0.38      1.68 o
   5   0   6      325.08      331.59      5.83 o
   6   0   6        0.56       -1.08      1.72 o
   7   0   6       14.75       16.75      1.43 o
   8   0   6        8.10        6.39      2.24 o
   9   0   6       95.68       97.61      2.77 o
  10   0   6       88.77       89.57      3.41 o
  -7   1   6       47.13       51.50      4.45 o
  -6   1   6       52.32       43.63      2.29 o
  -5   1   6        0.25        1.80      2.27 o
  -4   1   6      261.57      258.63      5.31 o
  -3   1   6       46.74       39.91      2.08 o
  -2   1   6       84.45       79.50      1.85 o
  -1   1   6       45.44       53.82      2.32 o
   0   1   6        7.98        3.58      1.26 o
   1   1   6      134.20      122.85      1.79 o
   2   1   6        4.95        0.68      1.36 o
   3   1   6       48.59       42.53      1.52 o
   4   1   6        5.66        5.66      1.49 o
   5   1   6       17.17       12.62      1.77 o
   6   1   6       27.27       32.34      2.31 o
   7   1   6       35.25       27.45      1.19 o
   8   1   6       23.14       20.26      1.48 o
   9   1   6       14.87       12.27      1.89 o
  10   1   6       53.29       52.07      3.78 o
  -7   2   6       52.51       47.13      3.80 o
  -6   2   6       21.88       22.14      2.40 o
  -5   2   6      144.04      147.14      3.13 o
  -4   2   6        9.67        8.79      1.85 o
  -3   2   6       31.22       28.06      1.87 o
  -2   2   6        1.06        2.17      1.50 o
  -1   2   6      198.40      199.50      2.92 o
   0   2   6       35.88       36.36      1.46 o
   1   2   6      598.83      614.40      6.02 o
   2   2   6        0.50        2.36      1.03 o
   3   2   6      181.75      208.26      3.47 o
   4   2   6       36.03       30.27      1.57 o
   5   2   6       75.43       71.17      2.15 o
   6   2   6       33.40       34.17      2.66 o
   7   2   6       40.70       36.53      1.66 o
   8   2   6      124.24       99.35      4.85 o
   9   2   6        5.71        2.73      1.94 o
  10   2   6       15.57       17.56      2.49 o
  -7   3   6        6.64       11.71      3.71 o
  -6   3   6      192.04      181.98      3.81 o
  -5   3   6        6.57       10.60      2.41 o
  -4   3   6       87.94       87.03      2.45 o
  -3   3   6       75.55       75.60      2.68 o
  -2   3   6      149.45      136.71      2.37 o
  -1   3   6        6.87       10.21      1.34 o
   0   3   6       43.29       32.37      1.68 o
   1   3   6      407.91      431.96      4.08 o
   2   3   6       61.57       55.21      1.39 o
   3   3   6      248.25      248.64      2.85 o
   4   3   6        0.54        0.65      1.43 o
   5   3   6      112.23      116.26      3.07 o
   6   3   6       22.36       22.19      1.46 o
   7   3   6       11.60        6.44      5.44 o
   8   3   6       14.24       18.09      3.01 o
   9   3   6      114.30       95.84      4.68 o
  10   3   6        0.04       -2.15      2.15 o
  -7   4   6        0.01       -0.95      4.17 o
  -6   4   6        0.01       -3.36      3.36 o
  -5   4   6       37.68       30.81      2.99 o
  -4   4   6       14.80       13.17      2.18 o
  -3   4   6       33.41       31.58      2.17 o
  -2   4   6      317.56      308.44      4.27 o
  -1   4   6       14.16       14.99      2.43 o
   0   4   6     1426.57     1537.64     13.31 o
   1   4   6       29.00       27.88      1.30 o
   2   4   6        3.76        1.09      1.10 o
   3   4   6       32.52       31.01      1.87 o
   4   4   6      123.15      105.06      2.92 o
   5   4   6      249.99      234.05      3.19 o
   6   4   6      629.02      616.92      7.44 o
   7   4   6      446.76      401.77      6.98 o
   8   4   6        0.14        1.79      2.33 o
   9   4   6        1.97        1.68      5.07 o
  10   4   6        6.37        9.05      2.57 o
  -6   5   6        3.94        1.93      2.91 o
  -5   5   6        1.32        1.35      2.51 o
  -4   5   6       28.10       27.29      2.44 o
  -3   5   6       89.93       94.82      2.51 o
  -2   5   6       22.56       18.55      2.55 o
  -1   5   6       40.86       41.23      1.67 o
   0   5   6        6.79        5.17      1.70 o
   1   5   6      888.39      939.14      9.13 o
   2   5   6       36.33       39.07      2.06 o
   3   5   6      164.31      162.82      2.59 o
   4   5   6      107.24      109.81      3.34 o
   5   5   6      233.79      243.61      3.22 o
   6   5   6      351.21      362.68      4.64 o
   7   5   6        0.11       -2.93      2.93 o
   8   5   6       59.18       49.96      3.80 o
   9   5   6        7.50        7.03      2.57 o
  10   5   6       27.10       32.43      5.45 o
  -6   6   6       34.17       36.08      6.19 o
  -5   6   6        2.02        4.73      2.03 o
  -4   6   6        6.89        8.19      3.64 o
  -3   6   6        2.14        0.62      2.45 o
  -2   6   6      197.14      212.71      3.88 o
  -1   6   6      459.15      463.97      7.75 o
   0   6   6       48.22       53.17      1.98 o
   1   6   6       20.85       21.88      1.31 o
   2   6   6       49.40       42.16      1.62 o
   3   6   6        3.68        0.67      1.86 o
   4   6   6      203.44      189.79      3.14 o
   5   6   6     1070.26     1029.52     10.74 o
   6   6   6      276.35      265.72      4.48 o
   7   6   6      222.71      199.84      3.53 o
   8   6   6        0.29        0.34      2.95 o
   9   6   6        0.71        4.40      4.09 o
  10   6   6        6.84        4.43      4.71 o
  -6   7   6       87.45       87.38      6.73 o
  -5   7   6        4.95        4.63      6.39 o
  -4   7   6        8.27       10.01      5.25 o
  -3   7   6       24.50       24.13      2.84 o
  -2   7   6       65.65       80.96      3.45 o
  -1   7   6       42.61       45.79      2.93 o
   0   7   6      220.17      196.28      4.16 o
   1   7   6       67.30       58.02      2.56 o
   2   7   6       60.90       57.56      1.86 o
   3   7   6       66.10       62.25      2.46 o
   4   7   6      320.23      322.50      4.05 o
   5   7   6       93.37       95.11      2.41 o
   6   7   6       19.04       14.37      2.13 o
   7   7   6        9.53       10.55      2.49 o
   8   7   6       64.56       61.02      2.96 o
   9   7   6       36.73       34.70      3.73 o
  -5   8   6       13.16       12.21      9.51 o
  -4   8   6       13.21       17.79      6.09 o
  -3   8   6        3.38       -2.29      3.44 o
  -2   8   6      157.90      143.38      5.86 o
  -1   8   6       68.65       71.71      3.81 o
   0   8   6        0.07       -0.08      2.66 o
   1   8   6       27.14       23.62      3.03 o
   2   8   6        2.88        0.00      1.73 o
   3   8   6       19.36       22.72      2.17 o
   4   8   6      306.29      288.79      5.77 o
   5   8   6        0.13       -0.58      2.20 o
   6   8   6      178.17      171.39      3.46 o
   7   8   6       90.98       88.40      2.90 o
   8   8   6        4.35        3.61      3.01 o
   9   8   6        2.55        3.94      6.14 o
  -4   9   6        0.79       -1.66      7.82 o
  -3   9   6        5.98       -4.13      4.66 o
  -2   9   6        8.06        8.84      3.95 o
  -1   9   6      257.12      243.81      5.86 o
   0   9   6        3.08        5.41      3.46 o
   1   9   6        3.65        1.57      1.96 o
   2   9   6        9.11        6.63      2.31 o
   3   9   6       44.23       43.40      2.80 o
   4   9   6        5.07        3.59      2.20 o
   5   9   6      127.62      135.89      3.45 o
   6   9   6        5.69        6.45      2.61 o
   7   9   6       76.80       72.38      3.25 o
   8   9   6        7.75       11.20      4.54 o
  -3  10   6        1.96        1.43      6.76 o
  -2  10   6       46.59       38.60      6.21 o
  -1  10   6        0.00        2.10      4.42 o
   0  10   6       35.10       26.69      3.81 o
   1  10   6        3.14        7.81      2.92 o
   2  10   6      102.97       89.18      3.47 o
   3  10   6        1.06        3.04      2.73 o
   4  10   6        4.13        3.44      2.53 o
   5  10   6        4.26        4.94      2.86 o
   6  10   6        0.16       -0.64      2.98 o
   7  10   6       93.50      100.21      4.07 o
  -2  11   6        7.46        6.15      6.89 o
  -1  11   6       22.13       13.05      6.72 o
   0  11   6       13.96       14.17      6.27 o
   1  11   6       14.32       12.96      4.35 o
   2  11   6        7.62        3.95      3.14 o
   3  11   6        4.55        6.26      2.86 o
   4  11   6       36.78       33.06      3.17 o
   5  11   6       45.91       48.50      3.84 o
   6  11   6       18.23       17.98      3.88 o
   0  12   6        0.12       -4.23      6.50 o
   1  12   6        0.11        5.57      9.26 o
   2  12   6        0.00        9.03      6.95 o
   3  12   6       11.29        4.79      4.51 o
   4  12   6       62.37       72.52      5.15 o
   0 -10   7        0.44       -1.39      4.02 o
   1 -10   7      122.19      123.80      5.66 o
   2 -10   7       67.46       58.53      5.84 o
   3 -10   7       97.30       93.98      6.71 o
   4 -10   7        6.41       -1.17      5.49 o
  -2  -9   7        4.43        8.83      4.94 o
  -1  -9   7        4.19        5.23      3.43 o
   0  -9   7        0.46        4.06      4.32 o
   1  -9   7        1.12        0.64      3.20 o
   2  -9   7      154.64      157.82      4.31 o
   3  -9   7        7.99        7.26      3.91 o
   4  -9   7       16.27       16.60      4.13 o
   5  -9   7        6.43       18.37      5.09 o
   6  -9   7       26.76       28.93      4.62 o
  -3  -8   7       65.61       67.99      6.29 o
  -2  -8   7       42.74       38.58      6.27 o
  -1  -8   7        7.58        7.93      3.32 o
   0  -8   7       47.52       51.43      2.93 o
   1  -8   7      230.52      239.47      4.64 o
   2  -8   7       12.57       16.63      3.44 o
   3  -8   7       32.56       35.40      4.25 o
   4  -8   7       75.56       71.74      3.39 o
   5  -8   7       26.33       32.59      3.05 o
   6  -8   7        5.05        5.12      3.01 o
   7  -8   7       12.49       11.85      3.90 o
  -4  -7   7        0.02        6.60      6.14 o
  -3  -7   7       65.25       77.33      6.85 o
  -2  -7   7        0.18        0.51      2.31 o
  -1  -7   7       42.26       44.01      4.16 o
   0  -7   7        5.90        9.11      3.36 o
   1  -7   7      211.43      210.12      4.14 o
   2  -7   7        1.08        2.00      2.14 o
   3  -7   7        7.87        7.53      1.91 o
   4  -7   7       11.42       12.42      2.99 o
   5  -7   7        5.96        6.39      3.23 o
   6  -7   7        0.60        5.21      2.48 o
   7  -7   7       19.09       18.89      3.59 o
   8  -7   7       31.84       39.96      4.44 o
  -5  -6   7       17.85       16.69      8.83 o
  -4  -6   7        0.08        2.17      5.49 o
  -3  -6   7        1.55        5.48      3.94 o
  -2  -6   7       42.85       44.40      2.72 o
  -1  -6   7       33.97       37.90      3.26 o
   0  -6   7      432.62      440.83      6.23 o
   1  -6   7        2.48        3.40      2.08 o
   2  -6   7      205.40      201.10      4.19 o
   3  -6   7       52.47       48.61      2.69 o
   4  -6   7       61.82       50.69      2.74 o
   5  -6   7       78.73       78.03      2.87 o
   6  -6   7       18.47       20.60      2.76 o
   7  -6   7      238.50      238.67      4.60 o
   8  -6   7        7.77        3.74      3.44 o
  -5  -5   7        2.71       10.34      6.15 o
  -4  -5   7       10.58       20.75      4.93 o
  -3  -5   7        6.51        7.21      4.34 o
  -2  -5   7       11.09       14.52      1.89 o
  -1  -5   7       51.35       50.68      2.40 o
   0  -5   7       92.90       93.46      2.71 o
   1  -5   7      333.83      311.19      5.57 o
   2  -5   7        0.69        1.15      1.74 o
   3  -5   7      134.88      139.26      3.55 o
   4  -5   7       11.19       10.33      2.55 o
   5  -5   7      241.84      237.77      3.32 o
   6  -5   7       15.56       13.34      2.44 o
   7  -5   7       20.66       20.88      2.28 o
   8  -5   7      226.57      234.11      4.85 o
   9  -5   7        1.72       -4.01      4.01 o
  -6  -4   7       33.85       58.19     16.50 o
  -5  -4   7       18.46       18.48      5.86 o
  -4  -4   7       10.02        7.78      4.41 o
  -3  -4   7       36.63       36.42      4.16 o
  -2  -4   7       27.48       23.46      3.41 o
  -1  -4   7     1041.65     1034.78     12.08 o
   0  -4   7        3.63        2.25      2.12 o
   1  -4   7      149.45      142.55      2.81 o
   2  -4   7       54.74       52.69      2.15 o
   3  -4   7      122.21      130.35      2.99 o
   4  -4   7       29.11       32.64      3.52 o
   5  -4   7      289.75      283.96      3.85 o
   6  -4   7      346.76      331.70      7.44 o
   7  -4   7      241.82      240.02      5.72 o
   8  -4   7       44.37       45.50      2.64 o
   9  -4   7        3.73        3.52      3.61 o
  -6  -3   7       16.64       19.66      5.69 o
  -5  -3   7       30.62       37.32      5.39 o
  -4  -3   7        5.01       13.31      3.97 o
  -3  -3   7       42.47       44.51      3.87 o
  -2  -3   7       51.76       57.88      2.49 o
  -1  -3   7       48.32       37.89      2.19 o
   0  -3   7     1154.52     1111.88     11.49 o
   1  -3   7       50.40       54.77      1.77 o
   2  -3   7       12.07       16.93      2.05 o
   3  -3   7       37.26       32.98      1.88 o
   4  -3   7       77.51       77.21      2.51 o
   5  -3   7       73.72       71.82      2.68 o
   6  -3   7        1.09       -0.11      1.81 o
   7  -3   7        8.88        5.33      3.11 o
   8  -3   7       18.17       18.83      2.45 o
   9  -3   7       47.48       57.50      2.96 o
  10  -3   7        1.26        2.31      3.63 o
  -6  -2   7        0.18        0.16      5.20 o
  -5  -2   7       46.98       53.88      4.16 o
  -4  -2   7        5.54       10.78      3.28 o
  -3  -2   7        1.34        3.89      2.06 o
  -2  -2   7      674.38      649.53      8.34 o
  -1  -2   7      123.54      114.34      2.14 o
   0  -2   7      214.53      214.61      3.07 o
   1  -2   7       77.13       81.88      2.07 o
   2  -2   7       75.27       70.06      2.29 o
   3  -2   7        6.82        7.71      1.31 o
   4  -2   7      332.75      310.52      4.28 o
   5  -2   7       59.34       65.85      2.76 o
   6  -2   7     1220.32     1196.44     13.38 o
   7  -2   7       14.28       18.81      1.65 o
   8  -2   7       26.00       22.95      2.02 o
   9  -2   7       65.05       67.72      2.85 o
  10  -2   7        2.31        6.71      3.04 o
  -6  -1   7       38.11       28.12      4.88 o
  -5  -1   7      117.02      111.15      4.98 o
  -4  -1   7       40.42       33.12      2.12 o
  -3  -1   7       55.85       51.94      1.98 o
  -2  -1   7      102.22       90.82      3.44 o
  -1  -1   7     1149.62     1134.42     10.74 o
   0  -1   7        9.78        7.90      1.17 o
   1  -1   7      128.04      116.78      2.10 o
   2  -1   7       92.71       91.90      2.26 o
   3  -1   7        0.03       -0.23      1.05 o
   4  -1   7        6.84        7.20      1.47 o
   5  -1   7        6.13        4.84      1.43 o
   6  -1   7       53.47       50.17      1.91 o
   7  -1   7       75.39       82.14      3.22 o
   8  -1   7        1.98        1.64      1.72 o
   9  -1   7        6.86        6.09      2.12 o
  10  -1   7       15.74       18.45      2.82 o
  -6   0   7       79.34       68.17      5.05 o
  -5   0   7        1.05        0.97      2.80 o
  -4   0   7       55.35       54.06      1.98 o
  -3   0   7       18.01       21.00      1.90 o
  -2   0   7       48.22       42.26      2.11 o
  -1   0   7       52.59       51.52      1.77 o
   0   0   7      245.76      255.03      3.42 o
   1   0   7       14.47        8.59      1.72 o
   2   0   7      472.09      467.64      5.23 o
   3   0   7       68.52       73.68      2.46 o
   4   0   7       97.99       92.71      2.06 o
   5   0   7     1311.07     1267.85     16.64 o
   6   0   7       37.26       41.62      2.76 o
   7   0   7      149.97      126.67      2.63 o
   8   0   7        5.90        7.32      1.81 o
   9   0   7      116.68      109.99      2.87 o
  10   0   7       17.75       22.71      2.73 o
  -6   1   7       34.52       34.79      2.60 o
  -5   1   7      100.50       87.31      2.81 o
  -4   1   7       44.33       45.16      2.31 o
  -3   1   7        4.59        4.75      2.15 o
  -2   1   7      105.10      111.37      2.28 o
  -1   1   7       80.20       75.60      3.42 o
   0   1   7        2.44        3.13      1.35 o
   1   1   7      123.23      114.89      1.93 o
   2   1   7      255.11      266.37      3.01 o
   3   1   7      120.57      127.70      2.11 o
   4   1   7      343.51      352.34      5.09 o
   5   1   7       32.51       27.94      2.28 o
   6   1   7     1021.06      973.43     11.08 o
   7   1   7        4.33        7.51      2.11 o
   8   1   7       82.90       71.74      2.75 o
   9   1   7       30.09       25.90      1.90 o
  10   1   7        0.03        3.24      2.23 o
  -6   2   7        0.07        3.36      2.51 o
  -5   2   7        0.20        3.80      2.06 o
  -4   2   7       11.27        9.42      2.07 o
  -3   2   7       47.19       45.21      2.65 o
  -2   2   7       14.67       19.54      1.79 o
  -1   2   7       78.11       85.72      2.45 o
   0   2   7       14.01       20.41      1.48 o
   1   2   7       81.91       81.79      2.68 o
   2   2   7       56.91       59.82      1.49 o
   3   2   7      231.49      223.44      3.49 o
   4   2   7       75.59       68.48      2.21 o
   5   2   7      461.50      464.48      5.89 o
   6   2   7       25.10       24.11      2.08 o
   7   2   7        0.02       -1.63      2.15 o
   8   2   7      211.94      179.75      4.02 o
   9   2   7        5.75        9.36      2.67 o
  10   2   7        0.01       -1.87      3.57 o
  -6   3   7       31.44       29.77      3.05 o
  -5   3   7        9.79       15.13      2.78 o
  -4   3   7        4.29        3.14      2.34 o
  -3   3   7      119.17      119.62      2.85 o
  -2   3   7      128.92      126.01      3.07 o
  -1   3   7        6.88        8.81      1.69 o
   0   3   7       25.27       26.45      1.64 o
   1   3   7        0.46       -1.10      1.14 o
   2   3   7       73.83       70.27      1.54 o
   3   3   7        2.35        3.15      0.95 o
   4   3   7       16.60       12.73      2.01 o
   5   3   7       73.34       64.43      2.29 o
   6   3   7       77.24       76.27      2.56 o
   7   3   7      210.41      203.21      4.20 o
   8   3   7       20.26       17.73      3.09 o
   9   3   7       70.71       70.56      3.15 o
  10   3   7        2.03       -3.33      3.78 o
  -6   4   7        0.07        3.97      5.13 o
  -5   4   7        6.45        4.35      2.70 o
  -4   4   7      208.19      201.40      4.05 o
  -3   4   7      182.81      180.70      3.57 o
  -2   4   7      222.84      232.17      3.81 o
  -1   4   7        0.00        0.82      1.68 o
   0   4   7      131.30      143.65      2.72 o
   1   4   7        9.26       13.86      1.44 o
   2   4   7       76.74       81.07      1.60 o
   3   4   7       23.83       23.60      1.36 o
   4   4   7      180.62      177.48      2.84 o
   5   4   7       61.54       69.61      2.55 o
   6   4   7       64.85       62.13      2.94 o
   7   4   7      126.38      118.95      3.64 o
   8   4   7        0.22       -0.70      1.61 o
   9   4   7        6.83       17.36      3.28 o
  10   4   7       15.59       18.06      3.74 o
  -6   5   7       14.70       14.88      4.32 o
  -5   5   7        0.01        7.20      3.39 o
  -4   5   7        6.36       13.68      2.92 o
  -3   5   7       64.38       70.36      2.70 o
  -2   5   7      134.03      126.55      2.95 o
  -1   5   7       21.35       23.66      1.99 o
   0   5   7       42.55       41.36      1.61 o
   1   5   7      406.27      441.94      4.68 o
   2   5   7       19.91       20.79      1.36 o
   3   5   7       40.01       42.60      1.45 o
   4   5   7        3.26        2.99      1.09 o
   5   5   7       87.33       80.94      3.11 o
   6   5   7        1.16        1.75      1.83 o
   7   5   7       65.09       63.21      2.60 o
   8   5   7       14.28       19.56      2.23 o
   9   5   7        3.41        0.59      2.54 o
  10   5   7       69.49       79.51      6.16 o
  -5   6   7       38.35       48.16      6.24 o
  -4   6   7       89.76       83.96      3.32 o
  -3   6   7        7.67        9.78      2.23 o
  -2   6   7        6.22        5.53      1.78 o
  -1   6   7        0.07        0.80      1.58 o
   0   6   7       39.10       48.35      1.95 o
   1   6   7       45.10       50.18      1.84 o
   2   6   7        1.07        6.12      1.93 o
   3   6   7      433.84      419.90      5.18 o
   4   6   7        1.22       -0.06      1.49 o
   5   6   7      396.57      392.82      6.25 o
   6   6   7       31.09       31.99      3.72 o
   7   6   7        0.27       -0.49      2.51 o
   8   6   7        3.88       -1.04      2.98 o
   9   6   7       41.70       40.43      3.22 o
  -5   7   7       69.04       77.01      7.49 o
  -4   7   7       12.07       11.57      3.71 o
  -3   7   7        1.40        2.31      3.29 o
  -2   7   7        1.37        5.95      2.85 o
  -1   7   7      210.90      215.99      4.08 o
   0   7   7       98.08       99.99      2.57 o
   1   7   7       21.52       23.09      3.10 o
   2   7   7       14.52       14.62      1.81 o
   3   7   7        7.50        4.68      2.24 o
   4   7   7        6.83        9.72      2.49 o
   5   7   7       34.78       29.80      2.03 o
   6   7   7      130.73      127.93      3.04 o
   7   7   7        4.41        5.53      2.40 o
   8   7   7       19.83       12.11      5.28 o
   9   7   7        2.21       12.05      6.21 o
  -4   8   7       12.58       22.84     10.89 o
  -3   8   7       17.98       17.15      3.57 o
  -2   8   7      121.73      139.30      4.18 o
  -1   8   7       38.40       38.64      3.45 o
   0   8   7      327.97      342.14      5.81 o
   1   8   7       12.20       17.17      2.90 o
   2   8   7       20.35       17.62      2.19 o
   3   8   7      508.88      506.51      7.53 o
   4   8   7       66.28       57.68      2.54 o
   5   8   7        3.59        5.34      2.02 o
   6   8   7       25.34       25.40      2.35 o
   7   8   7      129.34      111.48      3.32 o
   8   8   7       11.17        9.75      3.56 o
  -4   9   7        4.17        0.26      8.08 o
  -3   9   7        1.60       -6.94      6.94 o
  -2   9   7        4.92       -4.31      4.50 o
  -1   9   7       14.81       12.80      4.28 o
   0   9   7       23.77       22.44      4.03 o
   1   9   7        0.04        0.05      2.44 o
   2   9   7       28.47       27.08      2.39 o
   3   9   7        0.10       -1.11      2.66 o
   4   9   7        1.10        1.15      2.41 o
   5   9   7       74.12       71.42      2.87 o
   6   9   7       59.65       61.99      3.10 o
   7   9   7        2.73        3.12      2.72 o
   8   9   7      101.80       93.79      7.42 o
  -3  10   7       45.74       57.62     10.30 o
  -2  10   7        0.13        1.17      7.33 o
  -1  10   7       87.84       87.55      6.24 o
   0  10   7       43.26       48.62      5.31 o
   1  10   7       14.53        8.38      3.11 o
   2  10   7       20.33       15.90      2.87 o
   3  10   7        6.68        8.49      3.00 o
   4  10   7        7.08        7.35      3.35 o
   5  10   7        1.26       -2.45      3.32 o
   6  10   7      144.57      139.22      3.80 o
   7  10   7       21.15       15.51      5.60 o
  -1  11   7        7.46       -0.16      6.58 o
   0  11   7       31.27       40.23      5.69 o
   1  11   7        9.47       10.42      5.18 o
   2  11   7        7.75       11.50      5.36 o
   3  11   7       28.10       23.96      4.01 o
   4  11   7        0.49        0.71      3.59 o
   5  11   7        3.33        5.88      3.88 o
   6  11   7       91.22       98.14      5.72 o
   1  12   7        4.12        5.46      8.05 o
   2  12   7        5.22        8.58      8.81 o
   3  12   7       13.12       22.03      5.56 o
   0  -9   8        5.95        1.78      4.34 o
   1  -9   8       69.67       68.37      4.52 o
   2  -9   8      103.85       99.58      3.95 o
   3  -9   8        3.15       -4.30      6.00 o
   4  -9   8        3.91       15.96      3.73 o
   5  -9   8        3.10        1.73      3.85 o
  -2  -8   8        0.00        1.95      5.63 o
  -1  -8   8        7.12       15.03      3.16 o
   0  -8   8        1.73       -1.81      3.06 o
   1  -8   8        7.73       13.89      3.37 o
   2  -8   8      194.55      186.92      4.61 o
   3  -8   8        8.29        5.30      3.21 o
   4  -8   8       14.29       22.23      3.55 o
   5  -8   8       28.54       29.06      5.57 o
   6  -8   8       14.49       16.30      3.81 o
  -3  -7   8       22.13       25.01     11.29 o
  -2  -7   8       49.46       56.66      5.09 o
  -1  -7   8        3.54        6.46      2.86 o
   0  -7   8       37.66       45.39      3.18 o
   1  -7   8        0.02       -2.51      2.51 o
   2  -7   8       86.96       84.33      3.97 o
   3  -7   8       25.17       29.46      3.65 o
   4  -7   8       51.52       51.03      3.76 o
   5  -7   8       62.21       58.41      3.38 o
   6  -7   8       12.52       14.38      3.40 o
   7  -7   8       19.13       23.13      3.23 o
  -4  -6   8       16.22       15.74      7.01 o
  -3  -6   8       12.03       21.44      5.58 o
  -2  -6   8        0.01       -0.69      2.69 o
  -1  -6   8        4.68        9.21      2.53 o
   0  -6   8        1.61        0.59      2.40 o
   1  -6   8      186.28      196.90      4.22 o
   2  -6   8       29.64       36.11      2.27 o
   3  -6   8       19.03       15.09      2.67 o
   4  -6   8        1.12       -0.71      2.68 o
   5  -6   8        7.14        5.53      2.95 o
   6  -6   8        3.25        1.86      3.01 o
   7  -6   8       17.32       16.15      2.86 o
   8  -6   8      107.50      106.90      5.10 o
  -4  -5   8        2.99        3.11      5.32 o
  -3  -5   8        3.93        3.81      4.82 o
  -2  -5   8        2.11        5.45      2.14 o
  -1  -5   8        6.08       10.00      2.66 o
   0  -5   8       30.84       31.08      2.74 o
   1  -5   8      256.45      249.63      4.88 o
   2  -5   8        9.67        7.68      2.44 o
   3  -5   8       27.68       19.50      3.85 o
   4  -5   8       92.87       89.26      3.10 o
   5  -5   8        0.69       -0.93      2.08 o
   6  -5   8        9.52       13.01      2.06 o
   7  -5   8      161.85      160.86      3.49 o
   8  -5   8       18.83       19.03      2.71 o
   9  -5   8       43.51       52.19      4.63 o
  -5  -4   8       13.09       10.43      7.27 o
  -4  -4   8       12.26       14.39      5.55 o
  -3  -4   8       31.51       31.79      3.86 o
  -2  -4   8       13.38       13.21      2.70 o
  -1  -4   8       51.06       45.92      3.88 o
   0  -4   8      111.66      115.23      4.17 o
   1  -4   8       66.16       61.77      1.70 o
   2  -4   8       13.38       13.51      2.04 o
   3  -4   8       20.36       19.12      2.18 o
   4  -4   8      245.21      226.62      5.53 o
   5  -4   8      324.19      307.36      4.57 o
   6  -4   8       40.58       45.26      2.30 o
   7  -4   8       89.96       91.07      2.53 o
   8  -4   8       34.18       32.63      2.95 o
   9  -4   8       18.84       21.91      4.34 o
  -5  -3   8       33.69       48.22      7.28 o
  -4  -3   8       21.57       13.56      4.81 o
  -3  -3   8        8.24        9.67      3.35 o
  -2  -3   8       26.55       28.64      3.32 o
  -1  -3   8        0.54       -0.93      2.27 o
   0  -3   8      146.89      146.63      4.49 o
   1  -3   8       33.32       26.72      1.42 o
   2  -3   8        4.77        9.06      2.26 o
   3  -3   8       62.57       69.90      2.35 o
   4  -3   8      258.73      257.87      4.19 o
   5  -3   8      668.07      647.00      7.88 o
   6  -3   8      154.32      158.22      3.03 o
   7  -3   8        7.77        5.17      1.87 o
   8  -3   8       75.93       81.87      3.06 o
   9  -3   8        5.56       10.92      3.04 o
  10  -3   8       27.45       34.97      7.83 o
  -5  -2   8        3.77        6.49      4.79 o
  -4  -2   8       16.51       15.16      3.51 o
  -3  -2   8       28.22       29.29      2.95 o
  -2  -2   8       41.15       43.23      2.96 o
  -1  -2   8      222.76      225.56      5.25 o
   0  -2   8      161.80      153.36      3.76 o
   1  -2   8        6.97        7.71      1.50 o
   2  -2   8       12.10       11.98      1.67 o
   3  -2   8      102.47       94.63      2.27 o
   4  -2   8      348.54      340.04      4.42 o
   5  -2   8      168.10      154.65      4.14 o
   6  -2   8        0.16       -0.14      1.34 o
   7  -2   8      399.90      387.86      5.05 o
   8  -2   8       32.84       35.27      3.28 o
   9  -2   8       14.29       14.91      2.47 o
  10  -2   8       38.85       42.60      6.39 o
  -6  -1   8        0.02       -0.19      7.30 o
  -5  -1   8       77.51       79.57      4.51 o
  -4  -1   8       67.00       61.87      3.10 o
  -3  -1   8      139.91      131.11      2.90 o
  -2  -1   8       31.30       28.24      2.07 o
  -1  -1   8       69.34       70.52      2.42 o
   0  -1   8      127.74      116.07      2.46 o
   1  -1   8       31.34       38.10      3.05 o
   2  -1   8      207.63      210.45      3.37 o
   3  -1   8      274.37      265.15      4.04 o
   4  -1   8      154.75      155.69      5.07 o
   5  -1   8      153.23      141.11      3.33 o
   6  -1   8        4.19        3.44      1.61 o
   7  -1   8      113.01      110.24      2.75 o
   8  -1   8        8.71        7.06      2.09 o
   9  -1   8        2.33        1.42      1.68 o
  10  -1   8       29.20       40.47      6.01 o
  -6   0   8       10.39        2.39      7.29 o
  -5   0   8      109.90      115.10      4.77 o
  -4   0   8       12.00       13.51      1.83 o
  -3   0   8      174.33      170.19      3.22 o
  -2   0   8      384.44      374.42      4.84 o
  -1   0   8     1043.18     1029.39      9.92 o
   0   0   8        0.03        3.55      1.53 o
   1   0   8       25.35       21.61      1.51 o
   2   0   8       38.40       38.82      1.76 o
   3   0   8       97.77       95.56      2.28 o
   4   0   8        2.71        4.28      1.29 o
   5   0   8        3.22        1.56      2.28 o
   6   0   8      443.65      454.76      8.34 o
   7   0   8        1.87        4.25      3.72 o
   8   0   8        5.08        6.28      2.47 o
   9   0   8       48.33       43.18      2.73 o
  10   0   8       11.57        7.73      5.43 o
  -6   1   8       10.02       10.94      4.54 o
  -5   1   8       21.83       21.45      3.23 o
  -4   1   8        2.51        1.95      2.17 o
  -3   1   8       30.12       28.48      2.11 o
  -2   1   8      163.52      171.92      3.33 o
  -1   1   8      366.80      351.67      4.61 o
   0   1   8        6.76        9.23      1.91 o
   1   1   8       59.07       54.97      1.73 o
   2   1   8       59.79       73.67      1.47 o
   3   1   8        8.13        6.58      0.97 o
   4   1   8       18.25       17.32      3.76 o
   5   1   8      142.49      128.13      3.25 o
   6   1   8      116.40      119.34      3.17 o
   7   1   8       59.13       58.57      2.76 o
   8   1   8        0.89       -0.20      2.34 o
   9   1   8       17.11       17.59      3.47 o
  10   1   8       22.43       30.42      5.65 o
  -6   2   8        3.30        4.33      4.49 o
  -5   2   8        2.30        3.36      2.78 o
  -4   2   8       47.79       45.33      2.61 o
  -3   2   8        1.06        2.06      2.21 o
  -2   2   8      789.79      788.93      9.32 o
  -1   2   8      159.44      158.37      3.14 o
   0   2   8      100.63      103.70      2.37 o
   1   2   8       51.05       50.28      1.72 o
   2   2   8       52.79       45.84      1.47 o
   3   2   8       13.95       13.91      2.34 o
   4   2   8        1.34        1.92      2.18 o
   5   2   8      739.50      746.77      8.83 o
   6   2   8       58.23       66.33      2.26 o
   7   2   8       89.98       85.97      2.85 o
   8   2   8       13.14        8.95      2.80 o
   9   2   8        5.35        5.82      4.26 o
  10   2   8        0.24       -3.14      3.95 o
  -5   3   8       28.82       26.36      3.27 o
  -4   3   8        0.36       -2.36      2.36 o
  -3   3   8        0.37       -2.29      2.29 o
  -2   3   8       71.06       72.80      2.36 o
  -1   3   8      148.07      140.07      2.82 o
   0   3   8        0.00       -0.70      1.55 o
   1   3   8       17.23       11.25      1.53 o
   2   3   8      113.71      104.79      1.93 o
   3   3   8       44.95       43.42      2.30 o
   4   3   8      637.99      635.55      8.41 o
   5   3   8        0.01        2.88      1.93 o
   6   3   8      161.67      160.07      3.40 o
   7   3   8       56.00       46.27      3.56 o
   8   3   8       30.19       22.40      3.17 o
   9   3   8        4.91        5.43      4.19 o
  10   3   8        2.06        6.26      5.29 o
  -5   4   8       12.53        9.33      3.45 o
  -4   4   8        5.13        4.42      3.06 o
  -3   4   8      330.69      324.13      4.95 o
  -2   4   8      109.89      114.59      3.02 o
  -1   4   8      123.05      124.72      2.68 o
   0   4   8        7.01        4.42      2.06 o
   1   4   8        9.77        9.72      1.61 o
   2   4   8        9.25       13.27      1.37 o
   3   4   8      297.49      292.72      3.66 o
   4   4   8        0.39        6.43      3.21 o
   5   4   8     2001.03     2030.34     21.53 o
   6   4   8       46.55       50.09      2.38 o
   7   4   8        0.92       -1.60      2.54 o
   8   4   8        1.32        2.93      5.34 o
   9   4   8       10.59        9.81      4.51 o
  10   4   8       28.89       36.07      7.90 o
  -5   5   8       31.59       25.42      3.74 o
  -4   5   8        5.46        8.64      3.26 o
  -3   5   8      173.31      163.86      3.84 o
  -2   5   8      101.77      102.89      3.21 o
  -1   5   8       16.66       20.57      2.22 o
   0   5   8      201.83      205.42      3.19 o
   1   5   8       99.71       98.49      2.20 o
   2   5   8      256.86      275.58      3.42 o
   3   5   8      198.96      204.47      2.75 o
   4   5   8       22.61       24.40      1.84 o
   5   5   8      115.34      115.27      6.06 o
   6   5   8      183.13      184.13      3.97 o
   7   5   8        0.04        6.82      3.00 o
   8   5   8        6.85        8.11      4.54 o
   9   5   8       29.30       32.41      5.31 o
  10   5   8      143.42      169.94      7.15 o
  -5   6   8       15.76       20.28      5.54 o
  -4   6   8      118.61      113.19      4.19 o
  -3   6   8      414.87      421.38      6.06 o
  -2   6   8      116.69      107.06      3.07 o
  -1   6   8        2.30        3.38      1.77 o
   0   6   8       61.60       65.26      2.22 o
   1   6   8        0.45       -0.74      2.02 o
   2   6   8       65.04       70.33      1.95 o
   3   6   8      127.78      117.89      2.35 o
   4   6   8     1658.78     1660.05     15.50 o
   5   6   8        1.07        0.59      1.87 o
   6   6   8        0.25        4.81      2.01 o
   7   6   8       33.99       34.54      3.06 o
   8   6   8       11.39       14.50      2.37 o
   9   6   8       10.88       -2.23      5.08 o
  -4   7   8        8.74       12.60      5.27 o
  -3   7   8       38.93       26.53      4.30 o
  -2   7   8      117.65      115.38      3.53 o
  -1   7   8        1.45        0.30      1.92 o
   0   7   8        3.32        2.45      1.87 o
   1   7   8        8.17       10.24      3.18 o
   2   7   8      247.62      235.83      3.66 o
   3   7   8       32.28       28.33      2.46 o
   4   7   8        9.75       14.63      4.24 o
   5   7   8       12.20       12.97      2.43 o
   6   7   8        3.73        7.50      2.58 o
   7   7   8       20.95       27.76      3.10 o
   8   7   8        7.33        7.40      4.48 o
   9   7   8       36.73       36.81      6.50 o
  -3   8   8        0.00        0.79      4.30 o
  -2   8   8       73.13       72.22      4.50 o
  -1   8   8       10.33       11.20      3.16 o
   0   8   8        8.55       12.80      3.39 o
   1   8   8        1.42       -1.65      2.84 o
   2   8   8        0.85        0.50      2.29 o
   3   8   8      866.06      843.76     10.46 o
   4   8   8        6.34        3.40      2.85 o
   5   8   8       35.27       35.48      2.18 o
   6   8   8       23.45       21.70      2.08 o
   7   8   8       59.43       52.05      4.08 o
   8   8   8        0.01       -4.22      4.93 o
  -3   9   8       47.11       39.32      8.44 o
  -2   9   8        8.66        6.37      4.49 o
  -1   9   8      142.62      151.23      5.09 o
   0   9   8        0.23        6.30      4.23 o
   1   9   8       29.14       31.61      3.10 o
   2   9   8      245.80      233.13      4.52 o
   3   9   8        0.42       -2.97      2.97 o
   4   9   8      338.30      335.23      5.26 o
   5   9   8       11.52        9.35      3.37 o
   6   9   8       39.59       42.63      3.10 o
   7   9   8        5.73        6.03      5.38 o
  -2  10   8        0.96        5.23      7.17 o
  -1  10   8       16.40       17.55      5.26 o
   0  10   8       10.11        5.83      5.02 o
   1  10   8       27.11       23.14      5.56 o
   2  10   8       51.54       49.86      3.43 o
   3  10   8       77.16       69.46      3.70 o
   4  10   8        0.17        0.43      3.12 o
   5  10   8        7.31       12.29      2.95 o
   6  10   8       59.98       53.73      4.27 o
   0  11   8       15.32       12.74      9.68 o
   1  11   8        9.29        4.40      5.57 o
   2  11   8       50.89       48.46      8.66 o
   3  11   8       34.49       33.10      4.51 o
   4  11   8        1.00        1.59      3.70 o
   5  11   8        0.49        2.10      4.56 o
   0  -8   9       34.93       38.25      4.13 o
   1  -8   9       21.64       22.76      6.49 o
   2  -8   9        0.59        6.76      3.72 o
   3  -8   9        0.19        0.63      2.75 o
   4  -8   9        0.13        4.15      3.67 o
   5  -8   9       13.44       18.44      4.43 o
  -2  -7   9       74.01       81.20      6.59 o
  -1  -7   9        3.48        3.47      3.35 o
   0  -7   9        7.19        7.63      3.37 o
   1  -7   9       51.47       50.38      3.37 o
   2  -7   9      101.45      101.05      4.62 o
   3  -7   9        2.04       -0.41      2.68 o
   4  -7   9       15.51       12.75      2.39 o
   5  -7   9       14.30       13.35      3.27 o
   6  -7   9        1.99        4.37      3.56 o
   7  -7   9        8.23        5.45      4.42 o
  -3  -6   9      123.21      148.75      8.83 o
  -2  -6   9       13.80       14.61      6.96 o
  -1  -6   9      117.42      117.39      4.74 o
   0  -6   9        1.05        5.55      2.81 o
   1  -6   9        6.26       12.79      2.86 o
   2  -6   9       10.40        8.54      2.92 o
   3  -6   9       12.59       17.13      2.77 o
   4  -6   9        0.76       -1.09      2.45 o
   5  -6   9       14.58       13.22      3.01 o
   6  -6   9       54.55       56.20      3.49 o
   7  -6   9       36.08       41.77      3.60 o
   8  -6   9        1.38        0.52      4.68 o
  -3  -5   9        9.41       10.21      5.06 o
  -2  -5   9        3.16       11.47      2.99 o
  -1  -5   9        4.24        6.23      2.92 o
   0  -5   9        0.03        2.76      2.64 o
   1  -5   9        1.42        5.95      3.27 o
   2  -5   9       42.28       38.94      2.53 o
   3  -5   9       84.07       76.75      3.04 o
   4  -5   9      106.59      108.50      3.29 o
   5  -5   9        0.89        0.06      3.19 o
   6  -5   9       40.33       44.22      2.64 o
   7  -5   9        0.20        1.37      2.33 o
   8  -5   9        2.71        7.29      3.04 o
  -4  -4   9       21.41       17.32      6.73 o
  -3  -4   9      116.41      117.90      5.93 o
  -2  -4   9      100.15       98.69      3.40 o
  -1  -4   9       17.25       21.91      5.30 o
   0  -4   9        1.42        0.95      2.58 o
   1  -4   9       23.14       23.86      1.98 o
   2  -4   9       36.10       29.34      3.98 o
   3  -4   9       38.06       29.45      3.34 o
   4  -4   9      670.46      641.06      8.77 o
   5  -4   9      107.04      100.50      2.98 o
   6  -4   9        9.36       10.63      1.94 o
   7  -4   9        0.15       -0.44      2.45 o
   8  -4   9      170.22      167.37      4.89 o
   9  -4   9        7.31        9.25      5.24 o
  -4  -3   9        3.95        6.77      5.98 o
  -3  -3   9       27.13       26.56      4.71 o
  -2  -3   9        4.32       10.09      2.78 o
  -1  -3   9       58.25       59.40      2.98 o
   0  -3   9      144.68      142.68      2.86 o
   1  -3   9       28.29       30.54      1.54 o
   2  -3   9       99.10       94.11      3.20 o
   3  -3   9       29.08       30.59      2.36 o
   4  -3   9       15.82       12.36      2.10 o
   5  -3   9       27.29       24.34      3.44 o
   6  -3   9        0.00        3.10      1.88 o
   7  -3   9       53.45       50.67      2.64 o
   8  -3   9       16.40       16.01      3.16 o
   9  -3   9        4.01        2.40      2.52 o
  -4  -2   9       10.80       25.16      4.68 o
  -3  -2   9       36.68       34.97      2.75 o
  -2  -2   9        0.02        0.04      1.86 o
  -1  -2   9        0.03        0.98      2.15 o
   0  -2   9       28.10       26.71      1.80 o
   1  -2   9        4.84        7.95      1.61 o
   2  -2   9        0.11        1.67      1.79 o
   3  -2   9      500.03      459.55      6.71 o
   4  -2   9      213.03      204.90      3.58 o
   5  -2   9      379.48      357.80      5.30 o
   6  -2   9        5.23        3.50      1.60 o
   7  -2   9       47.79       52.45      2.47 o
   8  -2   9        4.22        5.91      2.18 o
   9  -2   9        1.22        2.30      2.04 o
  10  -2   9        0.25       -6.14      6.14 o
  -5  -1   9        2.45        9.87      6.30 o
  -4  -1   9       45.05       46.64      3.12 o
  -3  -1   9       64.94       62.45      2.57 o
  -2  -1   9       62.94       61.71      2.45 o
  -1  -1   9      114.04      116.24      3.91 o
   0  -1   9        0.69       -0.65      1.78 o
   1  -1   9       12.53       14.92      2.57 o
   2  -1   9        0.27        1.27      2.31 o
   3  -1   9        3.90        5.34      1.69 o
   4  -1   9        0.24        3.39      1.38 o
   5  -1   9        3.87        6.65      2.60 o
   6  -1   9       36.10       35.11      2.14 o
   7  -1   9       47.99       52.24      3.46 o
   8  -1   9        7.74        8.81      3.83 o
   9  -1   9       52.48       59.82      3.31 o
  10  -1   9        7.74       16.40      5.78 o
  -5   0   9       10.20       17.81      4.76 o
  -4   0   9       15.40       13.13      2.13 o
  -3   0   9        1.11        3.48      2.57 o
  -2   0   9       78.04       68.51      2.57 o
  -1   0   9       16.91       19.00      1.86 o
   0   0   9        3.10        4.07      1.63 o
   1   0   9      323.64      321.28      3.95 o
   2   0   9        0.52        2.42      1.34 o
   3   0   9        1.55       -0.07      1.41 o
   4   0   9       75.23       72.81      2.87 o
   5   0   9        8.53        8.50      2.96 o
   6   0   9        0.76        2.72      4.05 o
   7   0   9       13.61       11.45      2.58 o
   8   0   9       26.43       30.16      2.87 o
   9   0   9        1.60       -0.70      3.22 o
  10   0   9      216.83      262.46      9.38 o
  -5   1   9       45.35       51.19      3.99 o
  -4   1   9       24.21       28.13      2.71 o
  -3   1   9        2.04        4.16      2.31 o
  -2   1   9      208.90      196.43      4.30 o
  -1   1   9       67.18       59.63      2.25 o
   0   1   9      119.42      118.59      2.49 o
   1   1   9      156.09      167.53      2.72 o
   2   1   9        8.40       10.88      1.30 o
   3   1   9       51.99       49.16      1.99 o
   4   1   9       15.66       17.39      2.83 o
   5   1   9       14.87       15.68      2.64 o
   6   1   9       37.16       37.60      3.03 o
   7   1   9      250.18      210.20      5.44 o
   8   1   9        1.80        3.35      2.57 o
   9   1   9       16.41       14.75      2.74 o
  10   1   9        0.01        0.70      4.76 o
  -5   2   9       21.83       20.62      4.08 o
  -4   2   9        1.30       -0.33      2.48 o
  -3   2   9        4.63        4.99      2.35 o
  -2   2   9       39.51       42.31      2.63 o
  -1   2   9      161.52      169.77      3.50 o
   0   2   9       22.38       19.21      1.95 o
   1   2   9       44.04       39.43      1.71 o
   2   2   9        3.10        8.36      1.69 o
   3   2   9       18.52       20.91      1.42 o
   4   2   9        0.69        1.93      2.76 o
   5   2   9        5.13        3.92      3.14 o
   6   2   9      257.74      231.51      4.04 o
   7   2   9       87.93       76.30      2.94 o
   8   2   9       14.78       15.61      2.84 o
   9   2   9        8.01       -0.32      2.91 o
  10   2   9       12.54        5.51      5.04 o
  -5   3   9        0.81       -4.28      4.28 o
  -4   3   9       24.31       22.36      2.90 o
  -3   3   9       85.06       74.60      3.04 o
  -2   3   9       75.89       81.36      2.64 o
  -1   3   9       70.71       77.34      2.52 o
   0   3   9        1.54        1.06      2.15 o
   1   3   9       86.03       83.41      2.23 o
   2   3   9       19.39       21.90      2.64 o
   3   3   9        7.38        8.95      2.39 o
   4   3   9       23.37       31.02      2.79 o
   5   3   9       46.14       45.13      2.35 o
   6   3   9      169.24      154.18      3.59 o
   7   3   9        0.23        2.52      2.68 o
   8   3   9       11.40        8.63      2.45 o
   9   3   9        1.68        3.13      3.17 o
  10   3   9       34.88       42.25      5.81 o
  -4   4   9        7.99        6.96      3.36 o
  -3   4   9      119.30      119.43      3.43 o
  -2   4   9      155.72      163.97      4.70 o
  -1   4   9        2.82        3.07      2.02 o
   0   4   9       68.36       70.95      3.27 o
   1   4   9       39.76       41.52      2.11 o
   2   4   9       70.38       69.64      1.99 o
   3   4   9       31.92       30.88      1.54 o
   4   4   9       26.40       26.27      3.50 o
   5   4   9      655.33      631.85      9.91 o
   6   4   9        3.55        6.35      2.57 o
   7   4   9        0.44       -1.22      2.47 o
   8   4   9       28.92       35.07      3.32 o
   9   4   9       18.14       22.91      4.37 o
  10   4   9        0.22        0.05      5.44 o
  -4   5   9        4.41        7.69      3.81 o
  -3   5   9       17.63       16.08      2.90 o
  -2   5   9        7.96        3.23      3.04 o
  -1   5   9       30.50       34.44      2.64 o
   0   5   9       40.86       40.10      2.24 o
   1   5   9        0.66       -0.41      1.78 o
   2   5   9       43.91       43.62      2.02 o
   3   5   9       39.96       42.53      2.25 o
   4   5   9     1020.97     1034.07     12.08 o
   5   5   9       75.03       77.14      3.23 o
   6   5   9      179.42      175.90      5.03 o
   7   5   9        3.03        5.28      2.95 o
   8   5   9        0.86       -2.70      3.01 o
   9   5   9      105.27      118.67      5.31 o
  -4   6   9        2.20       10.01      5.33 o
  -3   6   9       71.32       72.19      4.23 o
  -2   6   9       20.36       26.12      2.59 o
  -1   6   9       66.88       69.23      2.88 o
   0   6   9        0.19       -2.09      2.09 o
   1   6   9      102.51      107.03      2.46 o
   2   6   9      110.97      111.79      2.37 o
   3   6   9        0.00       -2.08      2.43 o
   4   6   9       39.70       37.91      2.16 o
   5   6   9      257.27      256.45      4.09 o
   6   6   9       59.65       63.72      3.51 o
   7   6   9        7.65        4.08      3.45 o
   8   6   9        1.84        3.58      4.19 o
   9   6   9        2.67        0.11      4.85 o
  -3   7   9        3.54        3.70      4.77 o
  -2   7   9      111.31      112.76      3.84 o
  -1   7   9        7.20        6.75      2.11 o
   0   7   9       11.41       10.30      2.22 o
   1   7   9        8.16       10.93      1.83 o
   2   7   9       35.01       34.13      2.15 o
   3   7   9      374.40      387.90      7.42 o
   4   7   9      120.15      127.66      3.00 o
   5   7   9       18.76       22.39      4.44 o
   6   7   9       12.66       11.46      2.61 o
   7   7   9        6.90       11.77      4.27 o
   8   7   9        2.42        1.33      4.09 o
   9   7   9       17.13       23.52     11.70 o
  -3   8   9      265.81      268.90      8.62 o
  -2   8   9      104.56      108.13      5.74 o
  -1   8   9       71.87       75.05      3.80 o
   0   8   9       13.12       18.00      2.44 o
   1   8   9       15.01       16.56      3.02 o
   2   8   9       49.74       49.96      3.12 o
   3   8   9       23.94       25.89      2.36 o
   4   8   9       38.00       40.02      3.54 o
   5   8   9       30.38       31.69      2.25 o
   6   8   9        2.80        3.42      3.23 o
   7   8   9        0.98       -5.16      5.16 o
   8   8   9       18.79       25.60      9.48 o
  -2   9   9        0.43        3.59      7.06 o
  -1   9   9       66.99       67.98      5.25 o
   0   9   9        0.16       -0.30      3.53 o
   1   9   9       88.61       96.54      4.08 o
   2   9   9       65.23       61.74      3.10 o
   3   9   9      110.13      114.35      4.19 o
   4   9   9        1.27       -2.06      3.50 o
   5   9   9        0.41        0.72      2.47 o
   6   9   9       12.97       11.41      3.87 o
   7   9   9       33.20       25.52      6.15 o
   0  10   9        8.05        6.67      4.56 o
   1  10   9       42.82       38.02      5.60 o
   2  10   9       19.45       19.41      4.15 o
   3  10   9      224.30      217.17      6.61 o
   4  10   9       40.18       35.39      4.87 o
   5  10   9       29.44       29.61      3.80 o
   6  10   9        4.99        3.90      6.25 o
   2  11   9      373.97      334.51     11.71 o
   3  11   9       18.41       26.63      7.32 o
   0  -7  10        7.69        8.44      4.23 o
   1  -7  10       30.97       32.48      3.93 o
   2  -7  10        1.76        0.11      3.70 o
   3  -7  10       11.32       12.99      2.87 o
   4  -7  10        0.10       -2.78      2.78 o
   5  -7  10       43.32       52.76      4.18 o
   6  -7  10       29.14       39.93      4.79 o
  -1  -6  10        3.17        1.85      3.38 o
   0  -6  10        2.13        5.84      3.43 o
   1  -6  10       28.73       33.24      3.12 o
   2  -6  10        0.01       -3.51      3.51 o
   3  -6  10       28.48       32.97      2.80 o
   4  -6  10        3.07        5.06      3.20 o
   5  -6  10       16.70       15.85      3.14 o
   6  -6  10        1.48        7.08      3.54 o
   7  -6  10       22.25       30.28      4.54 o
  -2  -5  10       16.65       33.31      8.03 o
  -1  -5  10        0.21       -0.78      3.75 o
   0  -5  10       20.59       20.02      3.00 o
   1  -5  10       57.09       54.15      3.15 o
   2  -5  10        1.74        3.35      1.96 o
   3  -5  10        1.56        2.88      2.42 o
   4  -5  10       53.82       52.09      2.99 o
   5  -5  10       31.61       38.93      3.74 o
   6  -5  10       13.89       15.25      2.74 o
   7  -5  10       32.39       33.26      2.79 o
   8  -5  10        3.60        2.52      4.55 o
  -3  -4  10       14.10       23.73     11.81 o
  -2  -4  10       62.91       58.56      4.80 o
  -1  -4  10        2.65        2.12      3.85 o
   0  -4  10        6.25        8.65      3.90 o
   1  -4  10        8.14       10.80      3.76 o
   2  -4  10       26.44       30.42      2.08 o
   3  -4  10      204.18      198.69      5.83 o
   4  -4  10      138.93      145.85      3.70 o
   5  -4  10        4.62        0.56      3.17 o
   6  -4  10        7.67        7.02      2.28 o
   7  -4  10        1.14        1.17      2.36 o
   8  -4  10       18.88       21.10      3.43 o
  -3  -3  10        2.82       -2.90      5.75 o
  -2  -3  10        9.83       13.43      4.37 o
  -1  -3  10       27.41       31.91      4.24 o
   0  -3  10       57.16       54.30      2.54 o
   1  -3  10        2.34        1.72      2.29 o
   2  -3  10       13.82       14.98      3.26 o
   3  -3  10      477.73      452.84      6.98 o
   4  -3  10      231.18      239.58      5.27 o
   5  -3  10       68.39       59.56      2.91 o
   6  -3  10        7.41        5.34      2.27 o
   7  -3  10        1.13        2.99      1.91 o
   8  -3  10        0.08        0.81      2.97 o
   9  -3  10       26.51       33.32      6.46 o
  -3  -2  10      189.18      209.97     10.69 o
  -2  -2  10        0.32       -0.10      1.93 o
  -1  -2  10        1.22        0.72      1.99 o
   0  -2  10       10.35        7.90      1.95 o
   1  -2  10       14.45       19.01      2.09 o
   2  -2  10      101.86      112.33      2.75 o
   3  -2  10      165.08      179.79      7.01 o
   4  -2  10      110.44      100.21      2.86 o
   5  -2  10        0.48       -1.74      1.74 o
   6  -2  10        0.00       -1.61      2.23 o
   7  -2  10        6.63        4.21      2.61 o
   8  -2  10        3.34        7.32      2.32 o
   9  -2  10        1.59       14.77      5.77 o
  -4  -1  10        9.28        3.75      5.89 o
  -3  -1  10        0.28       -2.66      2.66 o
  -2  -1  10       19.94       14.76      2.21 o
  -1  -1  10        0.33       -0.41      2.10 o
   0  -1  10       27.27       29.88      2.18 o
   1  -1  10       53.10       52.87      2.25 o
   2  -1  10      342.90      328.14      4.57 o
   3  -1  10       18.70       13.10      2.15 o
   4  -1  10       98.29       90.68      2.33 o
   5  -1  10        0.95        1.54      2.56 o
   6  -1  10       12.77        9.75      2.59 o
   7  -1  10       35.96       43.35      3.79 o
   8  -1  10        0.83       -0.95      3.50 o
   9  -1  10       44.60       49.59      6.34 o
  -4   0  10       88.50       98.27      6.14 o
  -3   0  10       13.43       15.87      2.41 o
  -2   0  10       62.44       57.16      2.55 o
  -1   0  10        4.13        3.59      2.02 o
   0   0  10        0.22       -0.59      1.76 o
   1   0  10        0.84        3.58      1.55 o
   2   0  10      119.08      119.30      2.37 o
   3   0  10       39.52       26.87      1.57 o
   4   0  10      111.49       96.28      3.45 o
   5   0  10       13.14       12.21      3.11 o
   6   0  10       30.27       37.38      3.40 o
   7   0  10        0.00        0.80      3.60 o
   8   0  10        1.87        1.41      3.80 o
   9   0  10        3.41        0.67      3.66 o
  10   0  10        8.35       13.59      6.53 o
  -4   1  10        9.02       11.28      5.67 o
  -3   1  10       14.15       14.08      2.67 o
  -2   1  10       56.05       50.91      3.04 o
  -1   1  10        6.43        5.01      2.04 o
   0   1  10        0.00       -1.74      1.74 o
   1   1  10        0.10        2.29      1.73 o
   2   1  10       92.29       75.24      1.83 o
   3   1  10      128.84      131.54      2.40 o
   4   1  10        6.40        0.57      3.27 o
   5   1  10       17.09       10.36      3.14 o
   6   1  10       46.14       48.56      4.14 o
   7   1  10       12.60       14.96      2.33 o
   8   1  10       18.79       22.01      2.87 o
   9   1  10      112.73      116.53      4.69 o
  10   1  10       11.24        7.96      8.56 o
  -4   2  10       20.15       22.13      3.97 o
  -3   2  10       24.73       26.68      3.10 o
  -2   2  10       51.88       55.32      3.05 o
  -1   2  10        1.45       -1.26      2.17 o
   0   2  10       62.96       62.67      2.59 o
   1   2  10       32.81       36.87      2.00 o
   2   2  10        0.30        1.47      1.64 o
   3   2  10       47.08       36.80      1.78 o
   4   2  10        9.29       11.06      4.29 o
   5   2  10       26.47       24.65      3.54 o
   6   2  10       33.66       25.67      2.75 o
   7   2  10       13.59        8.06      2.52 o
   8   2  10        0.71        2.99      2.44 o
   9   2  10        2.21        4.58      3.04 o
  10   2  10       46.41       71.05      9.68 o
  -4   3  10        0.00        3.00      4.16 o
  -3   3  10        1.39        0.27      3.22 o
  -2   3  10       38.59       40.20      2.78 o
  -1   3  10        5.77        6.54      2.34 o
   0   3  10       61.91       64.14      4.21 o
   1   3  10      209.21      199.32      3.28 o
   2   3  10        0.77        0.22      1.64 o
   3   3  10       78.13       71.87      2.04 o
   4   3  10        2.27        1.65      2.78 o
   5   3  10       75.84       75.12      3.30 o
   6   3  10       25.03       25.00      3.41 o
   7   3  10       36.16       32.61      2.75 o
   8   3  10       16.35       17.03      3.02 o
   9   3  10      137.44      166.45      5.89 o
  10   3  10       15.71       16.30      8.23 o
  -4   4  10        0.73       -0.65      3.77 o
  -3   4  10       14.09       14.05      3.44 o
  -2   4  10       14.93       17.84      2.53 o
  -1   4  10       42.81       44.28      2.68 o
   0   4  10        1.58        4.07      1.92 o
   1   4  10        0.56       -1.81      1.81 o
   2   4  10      287.06      266.33      3.51 o
   3   4  10       29.39       28.21      1.87 o
   4   4  10      299.96      318.46      5.41 o
   5   4  10       19.51       22.19      2.69 o
   6   4  10        8.08        8.52      2.86 o
   7   4  10        0.58       -0.85      2.70 o
   8   4  10       19.53       18.53      3.43 o
   9   4  10       25.13       17.24      4.87 o
  -3   5  10       45.91       46.83      4.03 o
  -2   5  10       29.35       28.64      3.42 o
  -1   5  10       42.94       41.25      2.87 o
   0   5  10      197.12      192.33      3.80 o
   1   5  10        8.78       14.34      2.15 o
   2   5  10      234.95      239.12      5.38 o
   3   5  10       63.05       68.80      2.45 o
   4   5  10      221.65      228.39      4.75 o
   5   5  10       29.73       32.42      3.14 o
   6   5  10        1.82        1.92      3.13 o
   7   5  10      103.95      105.65      3.76 o
   8   5  10       40.25       55.35      3.90 o
   9   5  10       23.44       26.65      8.15 o
  -3   6  10       50.26       48.60      5.62 o
  -2   6  10       89.11       93.05      4.08 o
  -1   6  10        1.25       -0.07      2.91 o
   0   6  10       19.11       24.03      2.63 o
   1   6  10       97.26       92.46      2.87 o
   2   6  10      276.62      261.99      4.29 o
   3   6  10      201.83      200.80      3.69 o
   4   6  10        7.71        6.35      1.67 o
   5   6  10      132.75      136.11      4.04 o
   6   6  10       19.11       14.95      3.63 o
   7   6  10       67.27       80.57      4.34 o
   8   6  10        0.05        2.91      4.37 o
   9   6  10       57.36       69.70      7.81 o
  -2   7  10       18.60       18.42      5.18 o
  -1   7  10        7.08        8.49      3.09 o
   0   7  10       20.89       20.00      2.61 o
   1   7  10       29.41       34.35      2.39 o
   2   7  10       38.55       32.87      2.19 o
   3   7  10        0.16       -0.56      1.95 o
   4   7  10       99.82       96.77      3.84 o
   5   7  10       29.20       29.07      2.56 o
   6   7  10       29.17       25.77      4.37 o
   7   7  10       71.52       78.91      4.67 o
   8   7  10        1.37        3.32      6.46 o
  -1   8  10        0.00       -4.81      4.81 o
   0   8  10        3.81        7.64      2.97 o
   1   8  10       27.76       34.69      2.69 o
   2   8  10       57.22       58.12      2.52 o
   3   8  10      139.59      142.28      3.48 o
   4   8  10        2.34        3.02      2.68 o
   5   8  10       40.92       35.45      1.98 o
   6   8  10       19.61       23.14      5.90 o
   7   8  10        3.19        4.42      6.86 o
   0   9  10      102.49      119.14      5.03 o
   1   9  10       18.21       14.03      6.52 o
   2   9  10        0.63       -3.67      3.67 o
   3   9  10        7.49        2.27      3.14 o
   4   9  10       60.61       60.29      3.60 o
   5   9  10      161.57      155.03      5.01 o
   6   9  10       22.22       22.53      6.84 o
   1  10  10        2.04        1.25      5.17 o
   2  10  10       29.35       31.02      7.89 o
   3  10  10        4.65       14.77      5.06 o
   4  10  10       17.16       12.06      8.11 o
   5  10  10        2.37        0.40      7.10 o
   1  -6  11        7.68        7.89      4.75 o
   2  -6  11        0.45       -0.05      4.08 o
   3  -6  11        8.19        6.21      5.02 o
   4  -6  11        6.57        0.77      3.58 o
   5  -6  11       53.46       61.75      4.65 o
  -1  -5  11        3.11        7.81     11.67 o
   0  -5  11        0.00        0.00      7.63 o
   1  -5  11       13.16        9.09      3.80 o
   2  -5  11        0.01        4.56      4.06 o
   3  -5  11       11.80        8.30      3.20 o
   4  -5  11       24.70       26.15      3.10 o
   5  -5  11        2.13        5.48      3.09 o
   6  -5  11        0.37        2.37      3.52 o
   7  -5  11       21.95       21.63      5.57 o
  -1  -4  11        5.09        1.28      4.28 o
   0  -4  11        8.73        6.62      3.28 o
   1  -4  11       12.33       18.73      3.75 o
   2  -4  11       16.70       19.07      3.53 o
   3  -4  11       81.12       73.51      3.18 o
   4  -4  11       63.32       67.40      2.89 o
   5  -4  11        2.68        2.51      2.77 o
   6  -4  11        0.03        2.18      2.90 o
   7  -4  11       61.93       74.46      4.03 o
   8  -4  11        0.23        1.24     11.03 o
  -2  -3  11        6.97       15.45     13.69 o
  -1  -3  11        2.47        2.71      3.78 o
   0  -3  11       41.58       47.37      6.57 o
   1  -3  11       26.39       28.55      2.32 o
   2  -3  11       75.41       76.25      3.66 o
   3  -3  11       12.36       13.40      3.26 o
   4  -3  11        1.19        1.29      2.93 o
   5  -3  11       58.92       56.32      3.10 o
   6  -3  11        8.09        9.73      3.38 o
   7  -3  11        6.64        8.89      2.78 o
   8  -3  11        0.85        0.03      2.66 o
  -2  -2  11       18.74       19.44      6.48 o
  -1  -2  11        0.38        1.60      2.37 o
   0  -2  11        2.15        3.94      2.42 o
   1  -2  11        4.65        7.74      2.23 o
   2  -2  11       19.38       18.86      2.49 o
   3  -2  11       91.29       97.95      3.70 o
   4  -2  11       48.97       48.52      2.45 o
   5  -2  11       54.30       49.95      2.34 o
   6  -2  11        4.80        2.08      4.02 o
   7  -2  11        2.11        0.29      2.42 o
   8  -2  11        0.52        8.74      5.32 o
   9  -2  11       91.88       93.92      8.04 o
  -3  -1  11       46.22       44.05      6.12 o
  -2  -1  11       31.47       30.23      2.68 o
  -1  -1  11       18.79       15.50      2.53 o
   0  -1  11        0.02        1.89      2.07 o
   1  -1  11        1.19        1.46      2.03 o
   2  -1  11        5.89        7.76      2.39 o
   3  -1  11       55.96       52.54      2.61 o
   4  -1  11        2.35        1.33      1.48 o
   5  -1  11        0.87        2.51      1.92 o
   6  -1  11        1.67        0.37      4.85 o
   7  -1  11       61.64       67.70      4.74 o
   8  -1  11        6.84       17.47      5.64 o
   9  -1  11       11.49       23.44      9.02 o
  -3   0  11       13.74        6.86      5.05 o
  -2   0  11        3.62        0.80      2.77 o
  -1   0  11       40.26       37.42      2.79 o
   0   0  11       37.81       43.09      3.08 o
   1   0  11       25.04       24.77      1.96 o
   2   0  11        4.44        2.30      1.71 o
   3   0  11        2.00        2.29      1.62 o
   4   0  11       45.26       33.99      1.51 o
   5   0  11       25.41       27.26      2.52 o
   6   0  11        0.20        1.21      4.98 o
   7   0  11        6.55        5.43      3.80 o
   8   0  11        2.82        4.88      5.75 o
   9   0  11       15.20       31.28      5.87 o
  -3   1  11       21.89       19.50      4.25 o
  -2   1  11       91.92       88.75      3.74 o
  -1   1  11       39.16       46.75      3.21 o
   0   1  11       41.91       47.36      2.61 o
   1   1  11        9.67       13.47      1.77 o
   2   1  11       27.42       25.53      2.47 o
   3   1  11      115.20       99.30      3.04 o
   4   1  11        0.48        1.38      3.42 o
   5   1  11        9.48        7.75      3.46 o
   6   1  11      159.68      163.20      5.36 o
   7   1  11       13.35       17.52      5.15 o
   8   1  11        5.26        5.27      3.90 o
   9   1  11        0.06        1.57      4.62 o
  -3   2  11        0.01        4.31      3.59 o
  -2   2  11        0.08        5.06      3.14 o
  -1   2  11        2.46        1.10      2.50 o
   0   2  11        4.05        1.43      2.41 o
   1   2  11        0.99        2.40      1.99 o
   2   2  11       44.52       39.42      1.96 o
   3   2  11       59.27       55.01      2.85 o
   4   2  11       36.80       36.18      4.55 o
   5   2  11      124.81      108.74      4.27 o
   6   2  11       62.19       59.03      3.77 o
   7   2  11        2.24        2.96      3.39 o
   8   2  11        3.37        6.15      3.22 o
   9   2  11       32.11       43.24      5.61 o
  -3   3  11        0.08        3.54      3.55 o
  -2   3  11        2.59        0.15      2.69 o
  -1   3  11        2.34        4.10      2.74 o
   0   3  11       60.72       61.50      2.60 o
   1   3  11        3.35        5.92      2.39 o
   2   3  11       20.84       18.29      2.11 o
   3   3  11       21.11       19.51      1.82 o
   4   3  11       31.46       31.47      1.94 o
   5   3  11       99.56       88.41      4.25 o
   6   3  11        0.53        2.52      4.03 o
   7   3  11        9.77       12.38      3.48 o
   8   3  11        0.02        0.92      3.75 o
   9   3  11        0.56       -0.56      5.38 o
  -2   4  11        0.02        2.11      3.52 o
  -1   4  11       18.04       15.86      2.90 o
   0   4  11        2.48       -1.32      2.34 o
   1   4  11       79.86       78.58      2.68 o
   2   4  11       44.25       46.50      2.20 o
   3   4  11        8.02        8.14      2.07 o
   4   4  11      107.66      108.84      3.87 o
   5   4  11       57.15       61.48      3.81 o
   6   4  11        8.73        5.62      4.07 o
   7   4  11       17.30       19.01      3.33 o
   8   4  11      101.28      121.12      5.18 o
   9   4  11        9.59       10.60      5.51 o
  -2   5  11        3.60        5.24      3.66 o
  -1   5  11        0.76       -0.53      3.28 o
   0   5  11        2.82       -0.23      2.45 o
   1   5  11      145.15      142.64      3.25 o
   2   5  11        2.80        5.11      2.15 o
   3   5  11       93.64       91.25      2.61 o
   4   5  11        0.12       -1.18      2.14 o
   5   5  11       46.21       48.48      3.63 o
   6   5  11        1.98        1.86      3.78 o
   7   5  11       16.11       17.48      3.66 o
   8   5  11       16.69       26.37      6.15 o
   9   5  11      139.39      166.09      8.00 o
  -2   6  11       59.31       62.68      6.43 o
  -1   6  11        2.37        4.43      2.99 o
   0   6  11       34.88       37.69      3.22 o
   1   6  11       11.67       17.43      2.56 o
   2   6  11       36.80       44.17      2.63 o
   3   6  11        8.12       10.60      2.19 o
   4   6  11        2.66        1.34      2.00 o
   5   6  11        8.05       12.31      3.59 o
   6   6  11       97.33      109.29      5.66 o
   7   6  11       12.74       13.35      4.34 o
   8   6  11        0.12       -3.43      4.86 o
  -1   7  11       34.90       35.16      6.41 o
   0   7  11       84.90       81.33      3.66 o
   1   7  11      237.87      234.27      6.73 o
   2   7  11       76.78       82.38      3.93 o
   3   7  11        0.70        4.93      2.59 o
   4   7  11       10.23        8.08      2.51 o
   5   7  11        0.37       -4.11      4.11 o
   6   7  11        0.21       -1.93      8.43 o
   7   7  11        4.84        0.12      5.92 o
   0   8  11        1.71        1.96      4.37 o
   1   8  11        0.00        1.99      3.35 o
   2   8  11       31.41       31.05      3.33 o
   3   8  11       40.22       41.14      2.97 o
   4   8  11        0.98        2.91      3.94 o
   5   8  11        0.11       -4.37      6.26 o
   6   8  11        3.24        2.66      6.40 o
   7   8  11        0.38       10.10      9.79 o
   1   9  11        3.97        5.42      4.90 o
   2   9  11        0.54        3.37      3.88 o
   3   9  11        3.91        7.98      4.31 o
   4   9  11      151.02      148.88      8.18 o
   5   9  11        3.37        3.97      6.06 o
   2  -5  12        7.09        4.50      4.91 o
   3  -5  12        5.11        9.02      4.50 o
   4  -5  12        0.16        2.36      4.38 o
   5  -5  12       16.22       17.97      4.07 o
   0  -4  12        7.50        9.03      5.21 o
   1  -4  12       83.09       91.53      7.28 o
   2  -4  12      234.02      230.61     10.44 o
   3  -4  12       81.81       79.04      3.52 o
   4  -4  12       25.77       22.64      3.37 o
   5  -4  12       24.49       22.22      3.30 o
   6  -4  12        4.65        3.81      3.81 o
   0  -3  12        0.18        9.28      4.48 o
   1  -3  12        4.41        3.97      2.73 o
   2  -3  12       59.31       49.21      3.78 o
   3  -3  12       82.98       87.76      3.62 o
   4  -3  12        2.56        0.42      2.82 o
   5  -3  12       67.02       69.83      3.73 o
   6  -3  12        0.22       -0.47      3.32 o
   7  -3  12        3.99        7.25      3.69 o
  -1  -2  12        9.47       14.04      5.14 o
   0  -2  12        9.95       15.00      3.08 o
   1  -2  12      378.37      412.52      6.19 o
   2  -2  12       86.38       85.99      3.17 o
   3  -2  12        6.45        8.43      2.75 o
   4  -2  12       58.96       62.05      3.04 o
   5  -2  12        2.05        4.81      2.47 o
   6  -2  12       10.24       13.63      4.11 o
   7  -2  12       21.99       26.76      5.37 o
   8  -2  12       37.17       40.54      7.19 o
  -1  -1  12        0.89        0.55      3.18 o
   0  -1  12        2.43        4.56      2.73 o
   1  -1  12       59.30       55.68      2.75 o
   2  -1  12        0.96        2.65      2.07 o
   3  -1  12       24.65       24.55      2.34 o
   4  -1  12        6.25        3.94      3.17 o
   5  -1  12       22.90       23.15      2.50 o
   6  -1  12        4.73        5.92      4.60 o
   7  -1  12       27.05       19.89      7.82 o
   8  -1  12        0.14       -3.73      9.95 o
  -1   0  12        8.54        5.95      3.56 o
   0   0  12       20.89       29.42      2.75 o
   1   0  12        7.15        6.61      2.14 o
   2   0  12        3.26       -0.22      2.07 o
   3   0  12        5.76        5.11      1.78 o
   4   0  12        7.15        6.41      1.62 o
   5   0  12        0.05        0.16      2.35 o
   6   0  12       24.27       33.23      5.94 o
   7   0  12       29.00       27.17     17.10 o
   8   0  12       74.77       83.18      7.44 o
  -2   1  12        0.52       -0.70      5.31 o
  -1   1  12       10.99        8.73      3.22 o
   0   1  12        1.05        5.53      2.98 o
   1   1  12        0.94        1.22      2.12 o
   2   1  12       60.93       62.86      2.72 o
   3   1  12       23.27       24.38      2.07 o
   4   1  12       46.53       51.53      4.16 o
   5   1  12       11.77       11.40      3.72 o
   6   1  12        3.73        6.58      5.02 o
   7   1  12        7.82        7.65      7.11 o
   8   1  12        0.55        9.30      4.97 o
  -2   2  12        0.00        2.03      4.14 o
  -1   2  12       12.41        4.85      3.26 o
   0   2  12       33.17       45.24      3.87 o
   1   2  12        0.53       -0.76      2.33 o
   2   2  12        7.04        2.05      2.27 o
   3   2  12        0.27        0.42      2.13 o
   4   2  12        1.60        3.95      3.29 o
   5   2  12        3.02        2.49      4.72 o
   6   2  12        1.34       -1.20      3.94 o
   7   2  12       53.03       52.28      5.33 o
   8   2  12        0.09        0.98      4.92 o
  -1   3  12        3.03        2.41      3.30 o
   0   3  12       29.13       26.84      2.88 o
   1   3  12       24.90       30.28      2.89 o
   2   3  12        0.86        0.58      2.15 o
   3   3  12       75.77       69.29      3.34 o
   4   3  12       98.57       95.34      3.68 o
   5   3  12       43.02       36.92      3.75 o
   6   3  12        2.03        2.60      3.35 o
   7   3  12        1.84        0.78      4.42 o
   8   3  12       12.11       11.59      6.31 o
  -1   4  12       14.31       20.57      3.64 o
   0   4  12       19.80       22.69      2.92 o
   1   4  12        4.74        3.64      2.50 o
   2   4  12       15.43       10.85      2.55 o
   3   4  12       84.44       83.34      2.61 o
   4   4  12       35.43       32.61      3.16 o
   5   4  12        1.44       -3.67      3.67 o
   6   4  12        2.44        5.97      3.63 o
   7   4  12        8.89       10.22      5.64 o
   8   4  12       35.03       30.71      6.00 o
  -1   5  12       17.17       15.64      3.58 o
   0   5  12        5.49        2.92      3.36 o
   1   5  12      124.82      120.52      3.33 o
   2   5  12       97.75       95.03      3.32 o
   3   5  12        5.07        5.77      2.22 o
   4   5  12      111.04      105.49      3.57 o
   5   5  12        1.97       -2.72      4.50 o
   6   5  12       31.26       27.97      5.13 o
   7   5  12       30.78       37.67      6.15 o
   8   5  12       14.35       21.21      5.67 o
   0   6  12        7.76       12.86      3.75 o
   1   6  12       58.70       65.84      3.30 o
   2   6  12       69.28       68.17      3.34 o
   3   6  12        0.01        2.36      2.97 o
   4   6  12       27.74       29.10      3.48 o
   5   6  12        0.44       -0.09      4.71 o
   6   6  12       46.23       57.64      5.28 o
   7   6  12       11.63        8.11      6.43 o
   1   7  12       43.87       39.49      3.89 o
   2   7  12        0.69        2.40      2.94 o
   3   7  12        5.63        6.39      4.71 o
   4   7  12        1.45        0.73      5.03 o
   5   7  12        3.13       -1.27      4.91 o
   6   7  12       22.60       30.37      6.56 o
   2   8  12       43.71       44.19      5.84 o
   3   8  12        1.17       -5.01      5.01 o
   4   8  12       32.62       40.27      7.12 o
   5   8  12        1.09       -4.66      6.58 o
   2  -3  13        2.30       -0.27      4.92 o
   3  -3  13        0.07       -1.90      3.35 o
   4  -3  13       24.05       16.42      4.57 o
   5  -3  13       46.41       47.16      4.84 o
   1  -2  13        3.13        6.85      4.12 o
   2  -2  13       65.31       76.18      3.37 o
   3  -2  13        1.97       -0.54      2.84 o
   4  -2  13       40.48       37.20      2.67 o
   5  -2  13        0.07        5.03      3.69 o
   6  -2  13        0.06        3.84      7.14 o
   1  -1  13       10.34       13.87      2.81 o
   2  -1  13        2.40        0.86      2.85 o
   3  -1  13        2.30        2.63      3.06 o
   4  -1  13        3.73        4.45      2.04 o
   5  -1  13       27.01       22.28      3.84 o
   6  -1  13        8.44        7.39      6.14 o
   7  -1  13       27.65       24.91      6.07 o
   0   0  13       10.84       15.03      3.54 o
   1   0  13       79.46       96.69      3.41 o
   2   0  13       44.47       49.14      2.89 o
   3   0  13       11.23       10.52      2.26 o
   4   0  13       40.10       36.86      2.10 o
   5   0  13       26.82       25.38      5.24 o
   6   0  13       12.01       25.02      6.83 o
   7   0  13        8.96       13.01     11.09 o
   0   1  13      140.47      152.02      4.61 o
   1   1  13       13.84       13.11      2.85 o
   2   1  13        0.25        3.08      2.64 o
   3   1  13       31.90       29.54      2.96 o
   4   1  13       14.69       12.52      4.76 o
   5   1  13        2.89        0.33      6.69 o
   6   1  13        0.23       -0.34      7.61 o
   7   1  13       88.88      106.32      9.21 o
   0   2  13       29.43       28.61      3.95 o
   1   2  13       11.79       16.29      3.32 o
   2   2  13       26.93       28.25      2.71 o
   3   2  13       12.04       13.77      2.60 o
   4   2  13      164.72      155.26      5.36 o
   5   2  13        0.02       -4.90      4.90 o
   6   2  13       21.36       30.40      5.74 o
   7   2  13        2.26       -5.52      5.52 o
   0   3  13        0.30        1.85      3.57 o
   1   3  13        3.11        3.99      2.91 o
   2   3  13        0.06        3.49      2.57 o
   3   3  13       67.81       64.69      2.93 o
   4   3  13       36.75       37.37      3.85 o
   5   3  13       46.97       50.58      4.13 o
   6   3  13       92.65      112.45      6.90 o
   7   3  13       86.47      122.17     11.45 o
   1   4  13        5.66       -0.02      3.12 o
   2   4  13       93.50       83.11      3.50 o
   3   4  13       25.76       22.07      3.78 o
   4   4  13        9.97        9.71      3.88 o
   5   4  13        7.47       16.50      4.95 o
   6   4  13       50.94       64.58      5.87 o
   7   4  13        0.88        0.32      5.79 o
   1   5  13        5.24        2.81      3.64 o
   2   5  13        0.06        1.01      3.42 o
   3   5  13       37.81       34.31      5.53 o
   4   5  13       32.23       34.71      5.11 o
   5   5  13       35.12       48.23      5.40 o
   6   5  13       86.58      104.03      8.55 o
   2   6  13       40.29       50.50      5.04 o
   3   6  13        1.52       -3.22      3.86 o
   4   6  13        1.54        5.71      6.10 o
   5   6  13       99.48      122.71      5.92 o
   6   6  13        0.31        1.89      6.50 o
   3   0  14       16.79       22.08      6.14 o
   4   0  14       18.08       14.47      5.70 o
   5   0  14       45.05       68.14      7.08 o
   3   1  14       13.65       15.26      6.47 o
   4   1  14        0.42       -1.46      6.04 o
   5   1  14        2.62       -4.77      6.37 o
   3   2  14       14.08       11.81      7.79 o
   4   2  14        0.79        0.93      5.72 o
   5   2  14        0.29        5.87      6.55 o
   3   3  14       38.72       33.88      5.08 o
   4   3  14        7.08        1.35      4.64 o
   5   3  14       27.76       29.07      5.43 o
   4   4  14        4.68       11.39      5.12 o
 
